# Supplementary material for: Inflammation and immune activation are associated with risk of Mycobacterium tuberculosis infection in BCG-vaccinated infants
Source: Nat Commun. 2022 Nov 3;13:6594. doi: 10.1038/s41467-022-34061-7 (PMC9632577; doi:10.1038/s41467-022-34061-7)
Supplement: Supplementary file 6 — Supplementary Data 3 [file 41467_2022_34061_MOESM6_ESM.xlsx]

## Sheet: Supplementary Data 3
Supplementary Data 3: Univariate logistic regression results (M.tb-infected vs M.tb-uninfected infants) of plasma levels of cytokines, chemokines and complements. Two-sided p-values were reported. Only p-values of the plasma levels of cytokines, chemokines and complements were used for adjusting Benjamini-Hochberg multiple testing correction.
Immune parameter	#Infants	#M.tb-infected infants	OR	lowCI (95%)	highCI (95%)	P-value	B-H adjusted p-value
Complement C4b	152	41	1.76351	1.13954	2.72913	0.010888	0.182462
Complement C2	152	41	1.48414	1.05699	2.08391	0.0226059	0.182462
VEGF	152	41	1.59785	1.06135	2.40554	0.0247548	0.182462
G-CSF	156	41	1.47658	1.05007	2.07632	0.0250324	0.182462
Eotaxin/CCL11	156	41	1.46835	1.04507	2.06306	0.0268243	0.182462
TNF-a	156	41	1.56614	1.03576	2.36813	0.0334625	0.182462
MIP-1b	156	41	1.80587	1.04495	3.12088	0.0342182	0.182462
IFN-g	155	41	1.84963	1.02791	3.32824	0.0401872	0.182462
IL-7	102	31	1.6021	0.995186	2.57914	0.0523676	0.182462
MCP-3	152	40	2.16759	0.962771	4.88011	0.0617151	0.182462
IL-4	141	39	1.47201	0.980446	2.21002	0.062221	0.182462
IFN-a2	150	41	2.07013	0.962512	4.45233	0.0625784	0.182462
TNF-b	104	33	44.9441	0.77167	2617.66	0.0665089	0.182462
Complement Factor I	152	41	1.39112	0.972385	1.99018	0.0708087	0.182462
Complement C5	152	41	1.48478	0.959017	2.29879	0.0763399	0.182462
IL-1ra	156	41	5.73751	0.803663	40.9612	0.0815057	0.182462
FGF-2	156	41	2.58514	0.886601	7.53774	0.0819425	0.182462
Fractalkine	155	41	2.00136	0.91371	4.38372	0.08285	0.182462
IL-5	139	38	1.39495	0.952611	2.0427	0.0871758	0.182462
MIP-1a	95	32	2.10357	0.889069	4.97714	0.0905747	0.182462
GM-CSF	153	41	6.02895	0.743114	48.9133	0.09257	0.182462
IP-10	156	41	1.3586	0.949912	1.94313	0.093247	0.182462
IL-10	122	37	1.40529	0.944532	2.09081	0.0932584	0.182462
Complement C5a	152	41	1.41119	0.92897	2.14372	0.106401	0.193163
IL-17A	155	41	1.44908	0.922637	2.27591	0.107313	0.193163
IL-12 (p70)	138	40	2.5637	0.794573	8.27183	0.115206	0.199396
EGF	155	41	1.38319	0.912356	2.09701	0.126529	0.210882
IL-8	155	41	1.52118	0.872467	2.65224	0.139151	0.223635
IL-1b	140	39	3.81188	0.622101	23.357	0.147961	0.229594
IL-3	43	14	2.82966	0.673229	11.8934	0.155649	0.233473
Complement C9	152	41	1.36522	0.868305	2.14651	0.177545	0.257726
IL-2	120	35	2.93797	0.560836	15.3907	0.202132	0.284248
Complement Factor B	133	37	1.25505	0.861669	1.82802	0.236413	0.322381
IL-15	90	28	4.26539	0.320588	56.7506	0.271998	0.359997
Complement C3	137	38	0.518593	0.151898	1.77052	0.294589	0.378757
MDC (CCL22)	156	41	1.1962	0.82379	1.73697	0.346505	0.433131
Complement C4	152	41	1.16996	0.830168	1.64884	0.369873	0.449846
IL-12 (p40)	66	26	15.0192	0.0137841	16365	0.447676	0.530142
MCP-1	156	41	1.15327	0.787906	1.68806	0.463181	0.53444
MBL	152	41	1.11582	0.7771	1.60219	0.552696	0.621783
Complement C1q	152	41	1.11693	0.728592	1.71224	0.61194	0.671641
GRO	156	41	0.965672	0.670256	1.39129	0.85128	0.902389
Complement C3b/iC3b	143	39	0.969177	0.667017	1.40821	0.869546	0.902389
TGF-a	129	35	1.02874	0.706905	1.49709	0.882336	0.902389
Complement factor D	152	41	1.00463	0.689992	1.46274	0.980781	0.980781
