# Supplementary material for: Inflammation and immune activation are associated with risk of Mycobacterium tuberculosis infection in BCG-vaccinated infants
Source: Nat Commun. 2022 Nov 3;13:6594. doi: 10.1038/s41467-022-34061-7 (PMC9632577; doi:10.1038/s41467-022-34061-7)
Supplement: Supplementary file 8 — Supplementary Data 5 [file 41467_2022_34061_MOESM8_ESM.xlsx]

## Sheet: Supplementary Data 5a
Supplementary Data 5a: Difference of immune parameters between CMV-infected and CMV-uninfected infants. Two-sided Mann-Whitney test was used for comparison. P-values adjusted by Benjamini-Hochberg multiple testing correction were also reported.
Immune parameter	P-value	median(CMV-infected) - median (CMV-uninfected)	B-H adjusted p-value	No. of CMV-infected samples	No. of CMV-uninfected samples
ELISpot BCG	0.0148767	-10	0.0694246	85	51
ELISpot CMV	2.77276e-07	8	3.45055e-06	84	51
ELISpot EBV	0.903658	0	0.982618	83	51
ELISpot PPD	0.0355298	-5	0.117039	63	41
MGIA 1x10^6	0.662822	-0.000193389	0.815781	62	39
MGIA 3x10^6	0.967437	-4.5503e-05	1	53	32
Ag85A IgG (D0)	0.367075	-0.025	0.604594	86	52
WCL IgG (D0)	0.593368	-0.015	0.78624	86	52
Ag85A IgG (D28)	0.394826	0.01	0.622823	81	52
WCL IgG (D28)	0.922841	0.01	0.993829	81	52
Lymphocytes	0.0444331	4.3	0.142186	80	50
CD4 cells	4.15034e-06	-13.35	3.87365e-05	80	50
Activated CD4	0.0243435	2.85	0.0961407	80	50
Regulatory CD4	0.00335066	-0.32	0.0197512	80	49
CD8 cells	4.20633e-08	13.85	5.88886e-07	80	50
Activated CD8	3.26157e-10	20.05	7.30591e-09	80	50
Regulatory CD8	0.133489	0.12	0.305117	80	50
Non activated monocytes (suppressors)	0.94277	-0.035	1	80	50
Activated monocytes	0.779512	-1.2	0.892632	80	50
Inflammatory monocytes	0.53544	-1.32	0.740362	80	50
B cells	1	0.25	1	80	50
NK cells	0.023743	1.25	0.0961407	80	50
Non CD3 NK cells	0.171101	-1.015	0.354877	80	50
NKT cells	1.56698e-05	3.39	0.000131618	80	50
Bright NK cells CD16+	0.0258681	-0.075	0.0965743	80	50
Bright NK cells CD16-	0.0861937	-0.125	0.241342	80	50
CD16+ NK cells	0.649377	-0.12	0.815781	80	50
CD16- NK cells	0.22416	-0.96	0.432861	80	50
CD4+CD26+	1.64523e-05	-4.25	0.000131618	65	44
CD4+CD27+	1.76649e-06	-2.85	1.79861e-05	65	44
CD4+CD161+	0.98768	-0.015	1	65	44
CD4 MAITS	0.781053	-0.01	0.892632	65	44
CD4 MAITS CD27+	0.339899	-0.07	0.585673	65	44
CD4 MAITS CD26+	0.335221	-0.06	0.585673	65	44
CD4 MAITS CD161+	0.292147	-2.77556e-17	0.545342	65	44
CD8+CD26+	7.22306e-11	-34.7	2.69661e-09	65	44
CD8+CD27+	1.80579e-13	-24.6	1.01124e-11	65	44
CD8+CD161+	0.000188847	-2.005	0.00141006	65	44
CD8 MAITS	0.347847	-0.35	0.590286	65	44
CD8 MAITS CD27+	1.30646e-08	-1.92	2.2072e-07	65	44
CD8 MAITS CD26+	1.3795e-08	-2.705	2.2072e-07	65	44
CD8 MAITS CD161+	0.000360689	-0.5	0.00252482	65	44
CD163+ Monocytes (anti-Inflammatory)	0.0108556	-7.89012	0.0540605	65	45
Transitional-Regulatory B cells	1	0.65	1	79	50
Plasmoblasts1	0.0285307	-0.665	0.0999988	79	50
Plasmoblasts2	0.951815	-0.13	1	79	50
Plasmoblasts3	0.11058	-0.08	0.269238	79	50
Immature B cells	0.517122	0.695	0.723971	79	50
IgG+CD5+ B cells	0.0788716	0.45	0.226503	79	50
Memory B cells	0.164569	-0.315	0.354151	79	50
Naive B cells	0.6117	0.05	0.796633	79	50
CD5+ B cells	0.130853	3.05	0.305117	79	50
CD24+ B cells	0.751472	-0.55	0.886525	79	50
CD27+ B cells	0.0958282	-0.71	0.255123	79	50
CD38+ B cells	0.462436	1.95	0.664011	79	50
IgD+ B cells	0.976857	0	1	79	50
IgG+ B cells	0.312327	0.785	0.564204	79	50
Inhibitory CD4 cells	0.0025709	1.73	0.0159967	80	50
Inhibitory CD8 cells	0.0178447	2.245	0.079944	80	50
Monocytes	0.0762145	-1.46	0.224632	80	50
ML ratio	0.0285711	-0.0647185	0.0999988	80	50
Gamma delta cells	0.65628	0.185	0.815781	80	50
EGF	0.302758	4.40592	0.555883	78	50
Eotaxin/CCL11	0.805262	-9.92247	0.911003	79	50
FGF-2	0.258808	9.00735	0.491297	79	50
Fractalkine	0.83734	3.83023	0.928536	78	50
G-CSF	0.40698	13.233	0.63308	79	50
GM-CSF	0.440311	0.416668	0.649339	78	48
GRO	0.211435	183.141	0.415452	79	50
IFN-a2	0.178854	16.0229	0.359743	77	46
IFN-g	0.12489	3.4813	0.297611	79	49
IL-1b	0.455438	0.156155	0.662456	76	44
IL-1ra	0.472773	12.8481	0.670261	79	50
IL-2	0.703596	-0.0304753	0.856552	72	38
IL-3	0.430158	-0.136992	0.649339	27	20
IL-4	0.836299	-4.56251	0.928536	76	45
IL-5	0.420042	0.00968849	0.644448	74	47
IL-7	0.357206	1.5226	0.597121	64	40
IL-8	0.167589	1.8912	0.354151	79	49
IL-10	0.0586203	4.42509	0.177445	76	36
IL-12 (p40)	0.381645	-6.19526	0.610632	52	26
IL-12 (p70)	0.64341	-1.61885	0.815781	72	43
IL-15	0.870003	1.14104	0.955298	59	34
IL-17A	0.559615	1.68552	0.764352	79	49
IP-10	1.0604e-06	230.031	1.18765e-05	79	50
MCP-1	0.15315	104.438	0.33633	79	50
MCP-3	0.142823	8.28744	0.319923	78	50
MDC (CCL22)	0.0248936	-171.215	0.0961407	79	50
MIP-1a	0.759879	0.505682	0.886525	65	31
MIP-1b	0.578176	-0.355491	0.78019	79	50
TGF-a	0.326599	0.775359	0.58062	74	45
TNF-a	0.00075305	7.0671	0.00496127	79	50
TNF-b	0.0983213	1.76329	0.255123	61	40
VEGF	0.61918	12.8155	0.797105	78	47
CD3+CD161+	0.00375249	-0.825	0.0210139	66	44
CD161+MAITS	0.00538505	-0.21	0.0287203	66	44
CD3+CD26+	3.15855e-10	-17.6	7.30591e-09	66	44
CD3+CD27+	9.75084e-14	-12.5	1.01124e-11	66	44
CD3+ MAITS	0.0505105	0.325	0.157144	66	44
Complement C1q	0.0918484	184.966	0.250903	75	50
Complement C2	0.0111017	112.745	0.0540605	75	50
Complement C3	0.0227468	-2788.61	0.0961407	71	45
Complement C3b/iC3b	0.440623	9663.51	0.649339	71	50
Complement C4	0.032412	617.491	0.110004	75	50
Complement C4b	0.102505	1279	0.255123	75	50
Complement C5	0.731833	1002.67	0.881347	75	50
Complement C5a	0.179872	31.6487	0.359743	75	50
Complement C9	0.102003	-165.555	0.255123	75	50
Complement Factor B	0.756793	-1512.84	0.886525	71	46
Complement factor D	0.5967	50.5842	0.78624	75	50
Complement Factor I	0.373747	-2032.62	0.606662	75	50
MBL	0.983917	-753.991	1	75	50

## Sheet: Supplementary Data 5b
Supplementary Data 5b: Difference of immune parameters measured by multiplex assays between CMV-infected and CMV-uninfected infants. Two-sided Mann-Whitney test was used for comparison. P-values were adjusted only within these immune parameters by Benjamini-Hochberg multiple testing correction.
Immune parameter	P-value	median(CMV-infected) - median (CMV-uninfected)	B-H adjusted p-value
IP-10	1.06e-06	230.031	4.77e-05
TNF-a	0.00075305	7.0671	0.0169436
Complement C2	0.0111017	112.745	0.166526
Complement C3	0.0227468	-2788.61	0.224042
MDC (CCL22)	0.0248936	-171.215	0.224042
Complement C4	0.032412	617.491	0.24309
IL-10	0.0586203	4.42509	0.376845
Complement C1q	0.0918484	184.966	0.419338
TNF-b	0.0983213	1.76329	0.419338
Complement C9	0.102003	-165.555	0.419338
Complement C4b	0.102505	1279	0.419338
IFN-g	0.12489	3.4813	0.468339
MCP-3	0.142823	8.28744	0.47613
MCP-1	0.15315	104.438	0.47613
IL-8	0.167589	1.8912	0.47613
IFN-a2	0.178854	16.0229	0.47613
Complement C5a	0.179872	31.6487	0.47613
GRO	0.211435	183.141	0.528588
FGF-2	0.258808	9.00735	0.612967
EGF	0.302758	4.40592	0.681205
TGF-a	0.326599	0.775359	0.683157
IL-7	0.357206	1.5226	0.683157
Complement Factor I	0.373747	-2032.62	0.683157
IL-12 (p40)	0.381645	-6.19526	0.683157
G-CSF	0.40698	13.233	0.683157
IL-5	0.420042	0.00968849	0.683157
IL-3	0.430158	-0.136992	0.683157
GM-CSF	0.440311	0.416668	0.683157
Complement C3b/iC3b	0.440623	9663.51	0.683157
IL-1b	0.455438	0.156155	0.683157
IL-1ra	0.472773	12.8481	0.686284
IL-17A	0.559615	1.68552	0.786959
MIP-1b	0.578176	-0.355491	0.788422
Complement factor D	0.5967	50.5842	0.78975
VEGF	0.61918	12.8155	0.796088
IL-12 (p70)	0.64341	-1.61885	0.804263
IL-2	0.703596	-0.0304753	0.854864
Complement C5	0.731833	1002.67	0.854864
Complement Factor B	0.756793	-1512.84	0.854864
MIP-1a	0.759879	0.505682	0.854864
Eotaxin/CCL11	0.805262	-9.92247	0.876286
IL-4	0.836299	-4.56251	0.876286
Fractalkine	0.83734	3.83023	0.876286
IL-15	0.870003	1.14104	0.889776
MBL	0.983917	-753.991	0.983917
