# Supplementary material for: Inflammation and immune activation are associated with risk of Mycobacterium tuberculosis infection in BCG-vaccinated infants
Source: Nat Commun. 2022 Nov 3;13:6594. doi: 10.1038/s41467-022-34061-7 (PMC9632577; doi:10.1038/s41467-022-34061-7)
Supplement: Supplementary file 14 — Supplementary Data 11 [file 41467_2022_34061_MOESM14_ESM.xlsx]

## Sheet: Supplementary Data 11
Supplementary Data 11: Flow cytometry panels to characterize T, B and MAIT cells populations
1. T cell phenotyping panel
Marker	Fluorochrome	Clone	Volume/ well (ul)	Source	Cat. No.	Validation
Viability	Aqua (1/100)	N/A	25	Thermofisher	L34957	https://www.thermofisher.com/order/catalog/product/L34957?SID=srch-srp-L34957
CD3	AF700	UCHT1	1	Thermofisher	56-0038-42	https://www.thermofisher.com/antibody/product/CD3-Antibody-clone-UCHT1-Monoclonal/56-0038-42
CD4	APC	RPA-T4	2	Biolegend	300514	https://www.biolegend.com/en-gb/products/apc-anti-human-cd4-antibody-823
CD8	BV605	RPA-T8	1	Thermofisher	83-0088-42	https://www.thermofisher.com/antibody/product/CD8a-Antibody-clone-RPA-T8-Monoclonal/83-0088-42
CD14	PECY7	HCD14	2	Biolegend	325618	https://www.biolegend.com/en-gb/products/pe-cyanine7-anti-human-cd14-antibody-3958
CD16	AF488	3G8	2	Biolegend	302019	https://www.biolegend.com/en-gb/products/alexa-fluor-488-anti-human-cd16-antibody-2734
CD25	APC-CY7	BC96	2	Biolegend	302614	https://www.biolegend.com/en-gb/products/apc-cyanine7-anti-human-cd25-antibody-1908
PD1	BV421	EH12.2H7	3	Biolegend	329920	https://www.biolegend.com/en-gb/products/brilliant-violet-421-anti-human-cd279-pd-1-antibody-7191
CD127	BV650	A019D5	1	Biolegend	351326	https://www.biolegend.com/en-gb/products/brilliant-violet-650-anti-human-cd127-il-7ralpha-antibody-7673
CD56	BV785	5.1H11	1	Biolegend	362550	https://www.biolegend.com/en-gb/products/brilliant-violet-785-anti-human-cd56-ncam-antibody-12129
HLA-DR	PE	L243	5	Biolegend	307606	https://www.biolegend.com/en-gb/products/pe-anti-human-hla-dr-antibody-790
CD19	PECY5	B4	1	Biolegend	302210	https://www.biolegend.com/en-gb/products/pe-cyanine5-anti-human-cd19-antibody-720
2. B cell phenotyping panel
Marker	Fluorochrome	Clone	Volume/well (ul)	Source	Cat. No.	Validation
Viability	Aqua (1/100)	N/A	25	Thermofisher	L34957	https://www.thermofisher.com/order/catalog/product/L34957?SID=srch-srp-L34957
CD3	BV510	UCHT1	1	Biolegend	300448	https://www.biolegend.com/en-gb/products/brilliant-violet-510-anti-human-cd3-antibody-9792
CD19	PECy7	SJ25C1	1	BD Bioscience	557835	https://www.bdbiosciences.com/en-eu/search-results?searchKey=557835
CD21	VioBlue	HB5	1	Miltenyi	130-101-715	https://www.miltenyibiotec.com/GB-en/products/cd21-antibody-anti-human-hb5.html#fitc:30-tests-in-300-ul
CD27	BV650	O323	2	Biolegend	302828	https://www.biolegend.com/en-gb/products/brilliant-violet-650-anti-human-cd27-antibody-7660
CD38	PECy5	HIT2	2	Thermofisher	15-0389	https://www.thermofisher.com/antibody/product/CD38-Antibody-clone-HIT2-Monoclonal/15-0389-42
CD20	APC-Cy7	2H7	4	Thermofisher	47-0209-42	https://www.thermofisher.com/antibody/product/CD20-Antibody-clone-2H7-Monoclonal/47-0209-42
CD24	FITC	SN3	10	Biorad	MCA1379F	https://www.bio-rad-antibodies.com/monoclonal/human-cd24-antibody-sn3-mca1379.html?f=purified&JSESSIONID_STERLING=4718AF2F44410A7F0089F77864F867C5.ecommerce1&evCntryLang=UK-en&cntry=UK&thirdPartyCookieEnabled=true
CD5	APC	UCHT2	1	Biolegend	300612	https://www.biolegend.com/en-gb/products/apc-anti-human-cd5-antibody-868
IgD	PE	IA6-2	5	Biolegend	348204	https://www.biolegend.com/en-gb/products/pe-anti-human-igd-antibody-6532
CD10	BV785	HI10a	3	BD Bioscience	564960	https://www.bdbiosciences.com/en-eu/products/reagents/flow-cytometry-reagents/research-reagents/single-color-antibodies-ruo/bv786-mouse-anti-human-cd10.564960
IgG	BV605	G18-145	3	BD Bioscience	563246	https://www.bdbiosciences.com/en-eu/products/reagents/flow-cytometry-reagents/research-reagents/single-color-antibodies-ruo/bv605-mouse-anti-human-igg.563246
3. MAIT cell phenotyping panel
Marker	Fluorochrome	Clone	Volume/well (ul)	Source	Cat. No.	Validation
Viability	Aqua (1/100)	N/A	25	Thermofisher	L34957	https://www.thermofisher.com/order/catalog/product/L34957?SID=srch-srp-L34957
CD19	BV510	HIB19	2.5	BD Bioscience	561121	https://www.bdbiosciences.com/en-eu/products/reagents/flow-cytometry-reagents/research-reagents/single-color-antibodies-ruo/v500-mouse-anti-human-cd19.561121
CD3	AF700	UCHT1	1	Thermofisher	56-0038-42	https://www.thermofisher.com/antibody/product/CD3-Antibody-clone-UCHT1-Monoclonal/56-0038-41
CD4	FITC	RPA-T4	2	Biolegend	300506	https://www.biolegend.com/en-gb/products/fitc-anti-human-cd4-antibody-825
CD8	APCH7	SK1	2	BD Bioscience	641400	https://www.bdbiosciences.com/en-eu/products/reagents/flow-cytometry-reagents/clinical-discovery-research/single-color-antibodies-ruo-gmp/apc-h7-mouse-anti-human-cd8.641400
CD14	PECY7	HCD14	2	Biolegend	325618	https://www.biolegend.com/en-gb/products/pe-cyanine7-anti-human-cd14-antibody-3958
CD26	PE	BA5b	2.5	Biolegend	302706	https://www.biolegend.com/en-gb/products/pe-anti-human-cd26-antibody-611
CD27	BV605	O323	2	Biolegend	302830	https://www.biolegend.com/en-gb/products/brilliant-violet-605-anti-human-cd27-antibody-7804
Valpha7.2	BV421	3C10	2	Biolegend	351715	https://www.biolegend.com/en-gb/products/brilliant-violet-421-anti-human-tcr-valpha7-2-antibody-8878
CD161	APC	HP-3G10	2	Biolegend	339912	https://www.biolegend.com/en-gb/products/apc-anti-human-cd161-antibody-7420
CD163	PERCPCY5.5	GHI/61	2	Biolegend	333608	https://www.biolegend.com/en-gb/products/percp-cyanine5-5-anti-human-cd163-antibody-4794
HLADR	BV650	L243	2.5	Biolegend	307650	https://www.biolegend.com/en-gb/products/brilliant-violet-650-anti-human-hla-dr-antibody-8875
