# Supplementary material for: Inflammation and immune activation are associated with risk of Mycobacterium tuberculosis infection in BCG-vaccinated infants
Source: Nat Commun. 2022 Nov 3;13:6594. doi: 10.1038/s41467-022-34061-7 (PMC9632577; doi:10.1038/s41467-022-34061-7)
Supplement: Supplementary file 15 — Supplementary Data 12 [file 41467_2022_34061_MOESM15_ESM.xlsx]

## Sheet: Supplementary Data 12
SampleID	Timepoints for samples of ELISpot, Flow and MGIA	MatchingNo	ELISpot BCG	ELISpot CMV	ELISpot EBV	ELISpot PPD	MGIA 1x10^6	MGIA 3x10^6	Ag85A IgG (D0)	WCL IgG (D0)	Ag85A IgG (D28)	WCL IgG (D28)	Lymphocytes	CD4 cells	Activated CD4	Regulatory CD4	CD8 cells	Activated CD8	Regulatory CD8	Non activated monocytes (suppressors)	Activated monocytes	Inflammatory monocytes	B cells	NK cells	Non CD3 NK cells	NKT cells	Bright NK cells CD16+	Bright NK cells CD16-	CD16+ NK cells	CD16- NK cells	CD4+CD26+	CD4+CD27+	CD4+CD161+	CD4 MAITS	CD4 MAITS CD27+	CD4 MAITS CD26+	CD4 MAITS CD161+	CD8+CD26+	CD8+CD27+	CD8+CD161+	CD8 MAITS	CD8 MAITS CD27+	CD8 MAITS CD26+	CD8 MAITS CD161+	CD163+ Monocytes (anti-Inflammatory)	Transitional-Regulatory B cells	Plasmoblasts1	Plasmoblasts2	Plasmoblasts3
52408	D-7	5	48	0	0	NA	1.16327	1.14286	0.99	0.63	1.16	0.88	35	62.5	23.9	NA	16.7	17.1	1.52	1.84	41.6	15.4	35	14.1	8.5	5.42	0.4	0.65	7.45	2.79	NA	NA	NA	NA	NA	NA	NA	NA	NA	NA	NA	NA	NA	NA	NA	NA	NA	NA	NA
51741	D-7	5	8	0	0	NA	1.18367	1.14966	0.15	0.32	0.42	0.58	18.8	39.1	10.4	1.24	40.3	16.1	2.38	2.26	62.2	16.1	55.4	6.84	3.29	3.41	0.12	0.35	1.15	1.38	83.9	91.1	4.28	1.57	1.55	1.13	0.34	42.9	81.9	2.38	4.61	2.23	2.83	0.35	10.31	17.4	0.2	0.27	0.02
52263	D-7	5	7	0	0	NA	NA	NA	0.07	0.15	0.77	0.33	62.6	81.2	19.6	0.73	12.2	12.9	0.99	1.8	28.9	3.51	11.1	18.1	10.9	7.08	0.98	1.33	17.7	6.01	NA	NA	NA	NA	NA	NA	NA	NA	NA	NA	NA	NA	NA	NA	NA	24.4	5.31	6.17	1.42
52610	D-7	5	72	17	0	NA	1.21769	1.15646	0.38	0.22	0.46	0.23	41.5	39.9	31.1	2.74	46.3	51.7	1.95	2.19	26.6	7.63	33.1	23.4	9.14	13.9	0.89	0.91	8.46	3.34	NA	NA	NA	NA	NA	NA	NA	NA	NA	NA	NA	NA	NA	NA	NA	NA	NA	NA	NA
53526	D-7	6	98	0	0	NA	1.19048	1.18367	0.04	0.18	0.06	0.35	44.1	53.3	16.6	1.44	30.5	5.25	0.67	0.91	14.8	2.43	19.8	18.8	7.68	10.8	0.39	1.5	6.2	4.61	87.5	94.5	3.99	2.2	2.15	1.77	0.63	80.6	98.9	7.75	4.13	3.83	5.03	0.81	51	32.8	2.31	1.9	0.42
53517	D28	6	8	405	2	NA	NA	NA	0.27	0.16	0.36	0.24	40	55.8	20.4	0.73	32	26.4	0.71	1.21	50.8	7.06	38.6	16.3	5.6	10.5	0.49	1.3	4	3.01	74.7	84.8	3.99	1.33	1.23	1.12	0.12	42.3	68.4	3.06	5.59	2.36	2.46	0.54	34.2	14.7	1.07	1.98	0.19
53165	D-7	6	77	2	5	NA	1.21088	1.22449	0.05	0.41	0.95	0.57	62.2	74	7	1.54	18.8	2.33	0.4	1.56	34.8	5.94	19.7	18.4	6.56	11.6	0.47	0.59	11	3.25	NA	NA	NA	NA	NA	NA	NA	NA	NA	NA	NA	NA	NA	NA	0	39.4	3.47	2.09	0.44
53618	D-7	6	48	0	0	NA	NA	NA	0.11	0.26	0.28	0.42	57.8	52.3	18.3	1.77	36.8	53.4	2.03	1.64	17.7	1.32	15.4	21.8	7.8	14	1.71	1.32	7.85	5.3	89.7	98.5	2.16	1.36	1.32	1.23	0.12	79.7	86.8	2.48	5.75	3.85	5.36	0.76	68.723	28.2	3.62	8.55	1.06
52417	D-7	7	23	2	0	NA	1.17687	1.17007	0.15	0.52	0.86	0.85	47.5	59.4	11.8	1.69	29.7	35.7	0.95	1.08	51	6.08	29.3	16.1	5	10.8	0.28	0.62	4.44	2.02	92.8	98.4	1.75	1.73	1.71	1.59	0.15	54.9	78.2	2.25	4.15	3.08	3.19	0.43	64.6	27.8	1.67	3.11	0.39
52119	D-7	7	17	230	0	NA	NA	NA	0.27	0.22	NA	NA	43.6	61.7	16.5	1.16	25.5	38.8	1.31	1.33	33.9	4.48	29.6	13.9	6.05	8.37	0.53	0.58	5.31	2.67	85.4	94.5	2.03	1.35	1.32	1.18	0.11	38.6	68.2	3.35	7.32	2.78	2.72	0.44	54.4057	24.5	1.36	2.42	0.14
52260	D28	7	82	123	5	NA	1.20408	1.19728	0.39	0.32	0.5	0.39	53.8	47.3	12.4	1.84	41	29.1	0.98	1.4	31.4	12.3	23.5	23.1	6.17	16.6	0.98	1.49	6.35	3.41	76.4	91.5	4.08	1.34	1.3	1.05	0.18	44	71.3	2.06	3.06	2.2	2.05	0.2	48.212	23.7	3.28	6.04	0.71
51849	D-7	7	23	0	0	NA	1.13605	1.12925	0.11	0.69	0.12	0.74	35.4	70.4	9.05	1.24	14.8	5.09	1.47	1.34	34.1	6.9	31.2	12.1	7.07	4.85	0.7	1.3	6.13	2.67	90.4	98.3	3.2	1.2	1.18	1.03	0.16	79.9	99.3	3.25	5.03	4.49	4.65	0.31	57.8044	6.58	1.37	2.32	0.11
50987	D-7	8	5	3	8	NA	NA	1.2517	0.08	0.38	0.12	0.61	45.5	70.5	25.7	1.15	22.2	37.8	0.78	1.1	24.7	4.28	25.7	14.2	5.78	8.22	0.7	1.22	4.78	2.97	89.7	97.7	4.18	1.89	1.84	1.7	0.2	60.1	81.3	3.13	8.37	4.15	4.63	1.03	35.5	37.2	2.02	4.26	0.29
51017	D-7	8	27	948	2	NA	1.15646	1.16327	0.02	0.76	0.42	0.9	37	56.5	24.5	1.49	27.3	29.7	1	1.17	30.1	3.89	31.7	14.7	6.23	8.29	0.39	0.93	4.76	2.5	84.1	92.3	3.08	2.11	1.55	1.35	0.29	55.5	78.2	3.18	6.08	4.52	4.07	0.32	51.612	40.5	1.42	1.92	0.27
53376	D-7	19	7	0	0	NA	1.18367	1.17687	0.13	0.76	1.13	0.94	49	46.5	13.6	1.59	40.1	33.9	0.8	0.98	26.8	8.08	29.5	24.8	7.12	17	0.32	0.97	7.21	2.72	86.5	95.8	3.52	1.31	1.29	1.09	0.19	44.8	75.9	3	3.44	2	1.78	0.27	46.7083	21.5	1.63	2.42	0.29
53283	D28	19	8	22	2	NA	NA	NA	0.09	0.26	0.08	0.36	25.3	54.4	9.53	1.12	29.9	28	0.96	0.91	17	4.42	18.6	27.1	21	5.96	1.3	0.93	20.9	3.39	NA	NA	NA	NA	NA	NA	NA	NA	NA	NA	NA	NA	NA	NA	NA	48.2	0.5	3.06	0.066
53644	D-7	19	2	38	0	NA	NA	NA	0.02	0.08	0.56	0.09	45.1	62.1	16.7	0.94	25.6	25.3	1.17	1.43	22.6	5.57	17.6	21.5	12	9.29	0.29	1.01	10.8	6.5	92.6	98.2	2.38	1.6	1.55	1.44	0.21	45.3	74.1	6.58	8.88	3.49	3.22	1.06	46.212	24.9	2.41	7.23	0.43
53455	D-7	19	15	0	0	NA	NA	1.18367	0.05	0.24	0.07	0.3	35.8	60.3	13.4	1.73	20.9	8.66	0.87	1.79	22.4	7.78	28.3	21.8	14.6	7.01	2.02	1.37	14.8	4.74	NA	NA	NA	NA	NA	NA	NA	NA	NA	NA	NA	NA	NA	NA	NA	26.2	1.55	3.4	0.26
50034	D-7	20	NA	NA	NA	NA	NA	NA	0.02	0.38	0.04	0.43	NA	NA	NA	NA	NA	NA	NA	NA	NA	NA	NA	NA	NA	NA	NA	NA	NA	NA	NA	NA	NA	NA	NA	NA	NA	NA	NA	NA	NA	NA	NA	NA	NA	NA	NA	NA	NA
50144	D-7	20	0	0	0	NA	NA	NA	0.28	0.27	NA	NA	NA	NA	NA	NA	NA	NA	NA	NA	NA	NA	NA	NA	NA	NA	NA	NA	NA	NA	NA	NA	NA	NA	NA	NA	NA	NA	NA	NA	NA	NA	NA	NA	NA	NA	NA	NA	NA
10174	D28	20	3	1243	3	NA	0.877551	1.07483	0.13	0.88	0.13	0.88	39	22.5	12.1	0.76	53.7	20.3	1.63	1.74	7.88	1.2	32	20.5	6.04	14.2	0.11	0.22	4.95	1.8	82.4	88.8	3.15	1.17	1.05	0.98	0.021	15.2	38	3.98	2.29	0.57	0.72	0.24	13.338	19.5	0.32	2.8	0.021
20018	D-7	20	3	682	0	NA	NA	NA	0.11	0.27	NA	NA	56.6	70.4	16.2	1.32	22.8	16.6	0.63	0.69	15.4	4.17	29.3	16.7	4.98	11.3	0.42	1.15	5.16	3.2	NA	NA	NA	NA	NA	NA	NA	NA	NA	NA	NA	NA	NA	NA	NA	38.6	2.46	2.64	0.29
53458	D-7	21	20	73	0	NA	NA	NA	0.03	0.51	1.2	0.7	45.5	62.2	20	0.49	21.6	27.2	0.81	0.93	24.3	3.62	29.1	14.3	6	8.08	0.71	1.53	3.34	4.38	NA	NA	NA	NA	NA	NA	NA	NA	NA	NA	NA	NA	NA	NA	NA	36.4	1.82	2.97	0.25
53685	D-7	21	3	0	0	NA	1.22449	1.17687	0.05	0.69	NA	NA	46.5	63.6	12.4	0.81	23.3	4.73	0.64	0.85	28.9	4.42	22.3	17.1	7.21	9.66	0.61	1.09	7.59	2.79	88.8	95.2	3.11	1.67	1.57	1.5	0.16	83	99.7	3.94	4.89	4.56	4.36	0.93	62.5	27.5	2.35	3.92	0.51
53652	D-7	21	22	0	0	NA	1.06803	1.09524	0.04	0.4	0.03	0.42	51	69.1	8.96	0.49	15.3	7.32	0.58	0.62	33.3	8	19.7	18.7	11.2	7.23	1.02	1.04	14.5	3.58	93.7	97.2	2.18	1.53	1.47	1.42	0.094	80.3	98.8	9.75	4.57	4.32	4.17	0.3	63.51	13.8	2.96	5.23	0.24
53528	D-7	21	12	253	0	NA	1.15646	NA	0.05	0.17	0.17	0.1	53.2	64.8	15.2	0.69	23.1	23.8	1.01	1.34	40.6	9.26	17.8	15.9	4.71	10.9	0.26	0.23	4.55	2.14	82.5	97.5	3.2	1.44	1.42	1.18	0.12	48.7	87.1	3.95	4.6	3.77	2.96	0.75	39.9042	30.2	3.04	8.13	0.43
52131	D-7	22	47	0	8	NA	1.21088	1.16327	0.03	0.2	0.03	0.28	68.3	63.4	4.57	0.78	28.2	25	0.55	1.26	20.1	4.29	16.7	24.6	7.72	16.5	1.07	0.67	15.5	3.97	90.8	98.1	1.1	1.18	1.16	1.07	0.077	36.2	65.7	3.26	3.79	2.37	1.93	0.27	46.6	33.6	2.88	3.06	0.23
51987	D-7	22	0	0	0	NA	1.16327	1.2585	0.14	0.59	0.19	0.5	57.2	32	10.6	0.78	48	59	1.35	1.06	20.7	1.93	18.7	28.6	6.18	21.9	0.48	0.73	6.19	3.69	84.8	95	3.02	1.8	1.69	1.54	0.15	40.4	71.3	6.12	6.66	3.15	3.4	0.85	50.7098	39.2	2.02	7.93	0.21
51633	D-7	12	0	0	0	NA	NA	NA	0.28	0.34	0.68	0.43	31.9	54.5	14.6	1.79	36.2	30.3	0.93	1.13	25.6	4.99	36.9	18.8	7.87	10.4	0.49	0.79	4.25	4.22	90.5	98.2	3.65	2.01	1.97	1.82	0.11	77.2	97.7	3.25	10.6	8.8	11.2	0.74	36.1	20.8	1.23	1.6	0.29
52605	D-7	12	22	288	3	63	1.1505	1.26421	0.08	0.45	0.62	0.42	61.7	53.4	5.5	1.84	38.2	13.7	0.86	1.34	27.4	3.67	20.3	24.3	5.11	18.3	0.23	0.41	3.88	4.39	86.3	98.6	1.11	1.92	1.9	1.65	0.064	63.1	89.5	0.68	6.16	5.63	9.25	0.18	51.814	31	3.59	3.18	0.96
52921	D-7	12	37	142	7	40	1.17726	1.19732	0.06	0.13	1.79	0.31	34.2	58.2	9.6	2.04	27.2	34.9	1.62	1.99	10.6	2.15	23.7	18.5	8.89	8.87	0.44	0.7	6.13	4.12	89.8	97.5	1.47	1.67	1.64	1.47	0.092	40.6	67.3	1.6	3.53	3.19	4.85	0.25	66.9	5.92	1.17	1.81	0.38
52592	D-7	12	NA	NA	NA	NA	NA	NA	0.38	0.23	0.49	0.21	50.9	69.5	6.64	1.48	24.7	8.11	0.92	0.41	17.5	2.76	14.5	17.1	6.55	9.87	0.52	1.11	5.73	4.56	NA	NA	NA	NA	NA	NA	NA	NA	NA	NA	NA	NA	NA	NA	NA	NA	NA	NA	NA
10341	D28	13	8	7	7	27	1.1505	1.2107	0.45	0.08	0.67	0.14	62.8	50.6	5.21	1.48	29.7	22.3	0.89	1	26.5	8.9	21.6	19.9	4.04	15.3	0.31	0.91	3.48	3.4	88.7	98	0.98	1.43	1.43	1.26	0.041	35.8	72.7	1.75	7.58	3.08	3.9	0.56	40.4	32.6	3.13	3.87	0.99
50167	D-7	13	13	2	0	52	1.17726	1.25084	0.11	0.09	0.24	0.25	58.4	31.9	19.6	1.84	57.1	35.7	1.47	2.81	24.2	2.32	15.8	34.5	9.9	23.4	0.26	0.5	9.87	6.83	72.8	79.3	1.56	1.54	1.48	1.39	0.049	33.8	52.4	1.6	3.08	2.44	4.52	0.2	34.011	29.4	2.62	4.66	1.1
20058	D-7	13	3	0	0	NA	NA	NA	0.11	0.25	NA	NA	56.7	69.6	15.7	1.3	21.2	6.33	0.92	1.43	23.4	4.79	27.9	18.9	6.3	11.8	0.41	1.35	6.26	5.05	93.4	99.4	0.87	2.23	2.21	2.07	0.082	82.5	99.7	2.22	6.21	6.01	11.2	0.31	46.421	16.3	2.61	2.3	0.55
50158	D-7	13	17	NA	NA	NA	NA	NA	0.08	0.35	0.18	0.26	NA	NA	NA	NA	NA	NA	NA	NA	NA	NA	NA	NA	NA	NA	NA	NA	NA	NA	NA	NA	NA	NA	NA	NA	NA	NA	NA	NA	NA	NA	NA	NA	NA	NA	NA	NA	NA
50514	D-7	14	13	0	0	17	1.13712	1.24415	0.02	0.09	0.09	0.37	48.4	19.8	28	2.28	67.2	58.8	2.05	2.94	9.71	1.23	6.83	30.8	9.64	20.3	0.38	0.47	8.94	5.46	77	94.1	5.36	1.61	1.51	1.18	0.091	21.7	55.4	2.21	10.2	1.85	1.69	0.24	32.097	14.2	4.45	15	1.25
50478	D-7	14	47	0	0	68	1.2107	1.19732	0.05	0.12	0.19	0.14	58.1	34.6	28	1.51	56.3	45.8	1.35	1.21	29	6.51	14.6	40.9	13.1	26.6	2.19	1.28	18.8	6.98	61.6	61	5.19	1.29	0.64	0.69	0.15	23.1	39.6	3.44	0.79	0.52	0.87	0.13	41.619	25.8	3.17	10.1	0.62
50902	D-7	14	108	0	0	NA	NA	NA	0.04	0.29	0.5	0.38	38.4	76.8	8.72	1.97	14.5	4.86	1.12	0.98	29.8	1.73	18.4	13.4	7.16	5.88	0.27	0.58	2.44	5.14	90.2	99	1.86	2.18	2.15	1.93	0.077	82.6	99.7	4.33	9.58	9	11.7	1.52	59.4027	24.7	2.74	3.69	0.62
50583	D-7	14	113	2	5	503	1.1505	1.19064	0.03	0.06	0.06	0.06	50.1	78.5	6.66	1.26	12.4	4.96	0.79	1.13	15	3.02	13.4	14.3	6.52	7.29	0.34	1.76	4.75	4.76	86.3	99.3	0.83	1.72	1.7	1.43	0.088	58.1	99.6	4.48	5.95	5.56	6.07	0.96	58.3	30.8	5.94	6.65	1.28
50517	D-7	15	20	0	0	NA	1.17726	1.23746	0.02	0.13	0.04	0.27	55.3	77.4	6.78	0.97	15.6	5.73	0.65	0.96	25.9	1.02	17.3	14.8	5.51	8.78	0.26	0.63	4.46	3.89	93.3	98.2	0.54	1.01	0.95	0.95	0.02	65.1	99.3	2.46	4.7	3.68	3.33	0.22	58.8	24.8	2.06	3.53	0.21
50715	D-7	15	17	0	0	NA	1.22408	NA	0.05	0.4	NA	NA	54.4	73.5	6.93	1.75	15.1	5.5	0.88	1.1	14.8	7.5	16.2	21.3	11.6	8.92	1.5	1.63	16.6	5.31	NA	NA	NA	NA	NA	NA	NA	NA	NA	NA	NA	NA	NA	NA	NA	32.8	2.89	4.82	0.32
52377	D-7	29	33	3	2	232	1.19064	1.20401	0.43	0.49	1.74	0.92	46.4	59.8	11.4	1.7	27.8	4.51	0.96	1.06	39.9	7.41	20.5	20.3	8.89	10.8	0.36	0.66	5.29	5.43	86.9	97.7	3.24	1.46	1.39	1.27	0.14	79.4	99.3	4.81	4.83	4.32	5.84	0.8	64.821	28.1	3.08	6.08	0.82
52738	D-7	29	18	2	0	83	1.21739	1.25753	0.03	0.46	0.16	0.43	40.5	36.2	34.5	1.71	50.7	50.9	1.01	1.27	20.8	1.74	27.4	20.5	4.85	15	0.29	0.6	2.37	2.6	85.9	95.8	2	1.38	1.33	1.23	0.044	41.8	80.4	1.38	4.92	2.86	3.14	0.18	55.4092	34.5	1.89	3.22	0.34
53238	D-7	30	5	0	0	22	1.13712	1.17726	0.15	0.15	0.17	0.2	40.9	71.5	15	1.36	15.6	10.5	0.95	0.77	38.3	15.8	31.5	17.5	10.7	6.18	1.25	1.47	7.85	5.5	91.1	98.8	2.81	1.36	1.34	1.23	0.087	88.1	99.4	1.94	4.71	4.39	6.03	0.34	59.312	31.6	1.79	2.33	0.39
53154	D-7	30	7	0	0	48	1.21739	1.18395	0.08	0.32	0.35	0.43	42.9	60.1	7.34	2.05	27.7	8.33	1.18	2.48	20.3	6.7	19	21.3	9.48	11.1	0.91	0.77	7.97	4.46	87.4	98.4	2.94	1.28	1.25	1.11	0.049	76	97.9	2.7	4.55	3.87	4.35	0.36	49	40.9	3.91	4.7	0.92
52830	D-7	30	27	35	0	62	1.17057	1.16388	0.29	0.33	0.5	0.23	59.6	48.9	16.3	1.59	34.6	34.3	1.14	1.36	29.2	9.71	14	26.3	7.22	18	1.19	1.03	7.15	5.57	82.5	92	1.25	5.14	1.56	1.48	0.039	41.8	66.4	0.94	3.39	2.94	3.84	0.11	59.0036	15.6	8.79	17.6	2.63
52659	D-7	30	67	818	2	NA	1.22408	1.19064	0.02	0.26	0.04	0.46	36.3	74	15.5	1.41	18.8	15.8	1.03	1.3	28.5	3.99	21.6	15.9	9.22	6.29	0.4	0.41	6.77	3.81	86.7	94.5	1.14	1.98	1.56	1.42	0.042	52.5	80.6	2.79	20.6	4.28	4.64	1.13	43.619	27.7	2.39	4.19	0.54
50092	D-7	31	52	5	1100	40	1.21739	1.30435	0.06	0.26	0.05	0.33	35.3	45.1	15.6	1.96	42.4	45	1.58	1.26	17.4	3.21	20.5	20.3	7.71	12	0.35	0.25	5.25	3.23	86.3	94	3.27	1.45	1.3	1.17	0.093	33.7	76.7	2.06	2.64	1.5	1.83	0.39	26	22.8	1.06	2.82	0.29
50311	D-7	31	3	525	5	3	NA	NA	0.03	0.11	0.88	0.22	NA	NA	NA	NA	NA	NA	NA	NA	NA	NA	NA	NA	NA	NA	NA	NA	NA	NA	NA	NA	NA	NA	NA	NA	NA	NA	NA	NA	NA	NA	NA	NA	NA	NA	NA	NA	NA
50378	D-7	31	18	0	0	30	1.15719	1.25753	0.1	0.57	0.2	0.63	32	53.9	25.6	2.26	32.5	39.3	1.95	1.22	51.5	2.75	41.2	16	7.04	8.5	0.41	0.48	2.67	4.15	NA	NA	NA	NA	NA	NA	NA	NA	NA	NA	NA	NA	NA	NA	NA	29.2	1.05	1.88	0.14
10661	D28	31	0	NA	NA	NA	NA	NA	NA	NA	NA	NA	53.3	33.1	13.1	2.53	58	40.5	1.15	1.95	35.2	1.89	28.2	24.1	4.94	18.3	0.4	0.4	3.39	3.52	74.7	85.9	1.94	1.39	1.28	1.16	0.11	12.5	33.6	1.37	1.74	0.87	1.12	0.12	39.99	18.8	0.86	3.31	0.35
10550	D28	32	5	160	7	NA	NA	NA	0.1	0.21	0.21	0.24	NA	NA	NA	NA	NA	NA	NA	NA	NA	NA	NA	NA	NA	NA	NA	NA	NA	NA	NA	NA	NA	NA	NA	NA	NA	NA	NA	NA	NA	NA	NA	NA	NA	NA	NA	NA	NA
20032	D-7	32	7	2	0	NA	NA	NA	0.05	0.31	NA	NA	37.4	78.7	11.9	0.83	13.7	6.03	1.12	1.75	26.8	3.01	43.2	14.8	9.41	4.93	0.36	0.62	6.04	5.65	91.8	97.1	3.51	1.24	1.17	1.17	0.051	80.2	98.9	3.7	6.65	5.6	6.67	0.74	15.621	18.6	1.19	1.56	0.43
50012	D-7	32	15	0	0	50	1.22408	1.28428	0.22	0.59	0.6	1.01	49.5	79.1	20.6	1.33	7.68	11.5	1.38	2.12	34.9	8.92	29.2	12	6.73	4.65	0.73	0.71	5.32	4.52	92.3	98	1.36	1.24	1.19	1.17	0.039	81.7	98.5	5.68	6.41	5.03	6.82	1.87	29.3083	21.5	2.13	3.71	0.51
50276	D-7	32	0	225	0	0	NA	NA	0.08	0.54	0.32	0.69	NA	NA	NA	NA	NA	NA	NA	NA	NA	NA	NA	NA	NA	NA	NA	NA	NA	NA	NA	NA	NA	NA	NA	NA	NA	NA	NA	NA	NA	NA	NA	NA	NA	NA	NA	NA	NA
52167	D-7	22	28	235	0	100	NA	NA	0.08	0.07	0.27	0.15	50.1	67.3	5.96	2.32	24.3	16.3	0.57	0.77	30.9	7.35	28.3	20.5	8.83	11.4	0.79	0.92	6.16	5.48	91.8	98.4	0.98	1.53	1.51	1.35	0.062	58.9	87	1.17	2.78	2.65	3.06	0.15	59.4	28.4	1.7	1.91	0.29
51444	D-7	22	45	5	320	57	1.15789	1.17105	0	0.11	0.21	0.06	41.1	61.1	9.38	1.9	20.1	22.9	1.02	1.27	16.6	3.28	18.3	22.2	14.3	7.72	0.4	0.51	10.8	6.58	87.9	96.7	2.5	1.43	1.4	1.24	0.11	44.8	96.1	6.41	5.06	3.89	3.55	1.54	34.2	18.2	2.04	3.52	0.25
52852	D-7	23	15	0	0	70	1.20395	NA	0.43	0.54	1.93	0.22	59.7	40.4	12.3	1.67	48.7	53.2	0.82	1.25	10.3	1.74	23	32.2	8.82	23.1	0.32	0.88	7.52	6.18	81.3	94.2	3.65	2.17	1.97	1.65	0.13	44.7	76.6	1.56	5.18	4.33	4.68	0.27	67.8	20.5	3.26	3.96	0.85
52541	D-7	23	50	0	0	132	1.15789	NA	0.07	0.11	0.16	0.18	47.5	48.8	7.62	1.84	35.4	23	0.75	0.75	10.9	1.7	20	30.7	15.3	15.2	1.01	1.03	15.1	5.84	82.6	99.2	3.65	1.46	1.43	1.23	0.13	77.7	97.3	4.03	5.82	4.92	5.13	1.52	69.9061	23.7	2.99	7.16	0.55
52926	D-7	23	37	10	10	160	1.15789	NA	0.4	0.92	NA	NA	28.5	66.8	6.94	2.32	18	3	0.69	1.58	19.9	7.36	13.6	13.2	8.06	5.04	0.19	0.2	3.25	3.6	88.2	99.1	1.6	1.53	1.5	1.33	0.069	86.4	99.9	3.05	7.19	7.08	6.76	0.45	69.7	18.7	3.67	4.36	1.32
52885	D-7	23	72	0	0	207	1.13158	NA	0.08	0.09	0.81	0.18	60.5	50	14	1.48	41.1	29.7	0.77	0.98	20.6	4.08	18.7	29.5	8.05	21.1	0.5	1.69	5.98	7.16	79.6	96.5	3.45	1.81	1.68	1.44	0.1	43.5	71.3	1.44	5.28	3.4	3.32	0.27	37.124	18.6	2.33	2.91	0.36
52604	D-7	24	32	2	0	113	NA	NA	0.08	0.14	NA	NA	45.6	65.5	4.43	2.02	23.3	2.19	0.8	1.92	24.7	6.89	28.5	17.3	7.32	9.88	0.37	0.57	4.52	4.23	86.7	99.1	2.7	1.34	1.29	1.12	0.16	71.9	99.9	2.01	5.02	4.78	4.08	0.31	57.2	25.4	2.5	1.83	0.32
52997	D-7	24	107	8	0	303	NA	1.10526	0.27	0.09	0.62	0.08	26.9	68.4	8.12	2.21	19.3	4.15	0.69	0.95	27.5	7.14	28	19.8	14.1	5.55	0.81	0.79	9.85	4.69	88.5	91.6	7.56	1.2	1.01	1.03	0.25	86.4	99.6	5.07	6.53	6	6.22	1.87	48.003	34.7	2.27	3.83	0.51
52222	D-7	24	17	3	3	10	NA	1.19079	0.34	0.17	1.25	0.11	47.1	42.4	5.04	1.8	48.7	33.2	0.96	1.34	31.2	16.4	17.2	32.5	14.3	17.8	1.28	0.6	13.2	6.08	86	95.8	1.51	1.29	1.23	1.07	0.061	25.1	57.3	1.5	7.78	1.74	1.77	0.22	30.0071	19.9	1.91	3.83	0.58
52602	D-7	24	37	3	18	123	NA	1.18421	0.03	0.24	0.35	0.13	49.4	80.1	5.36	2.07	14.8	7.9	0.95	0.81	17.1	3.67	14.6	18	10.1	7.71	1.23	0.9	10.4	4.81	88.1	98	3.16	2.09	2.02	1.77	0.1	78.5	98.6	4.94	7.99	7.28	7.18	0.85	57.1	10.7	3.39	4	0.63
53564	D-7	25	25	0	0	123	1.17763	1.26974	0.4	0.96	1.48	0.67	58	69.1	3.56	1.7	22.7	14.2	1.18	1.58	13.4	0.94	13.5	25.1	11.9	12.9	1.3	1.62	13	7.7	90.4	99.1	3.23	0.96	0.94	0.86	0.071	74	97.1	4.94	3.76	3.5	3.3	0.41	60.611	25.5	3.81	6.11	1.26
53378	D-7	25	120	308	0	128	1.19737	1.20395	0.01	0.57	NA	NA	41.6	68.3	9.27	1.89	22.1	12.1	1.12	1.18	18.4	2.92	29.3	17.9	10.4	7.34	0.47	0.89	7.23	5.86	91.9	99.1	2.2	0.99	0.97	0.86	0.079	56.6	83.7	4.6	2.53	2.34	2.18	0.28	41.63	29.2	0.96	1.05	0.12
53570	D28	25	22	0	0	58	1.19079	1.19079	0.68	0.35	0.73	0.37	31.8	68.4	10.2	1.66	21.5	6.99	0.73	1.17	29.2	3.21	18.1	22.8	15.5	6.94	0.48	0.75	9.63	6.93	85.8	98.3	4.58	0.7	0.67	0.55	0.086	89.9	99.4	4.15	3.87	2.58	4.36	2.05	43.9029	16.9	3.7	11.2	0.76
53669	D-7	25	100	130	3	213	1.26316	1.19737	0	0.11	0.12	0.09	45.3	75.5	10.9	1.36	17.7	24.2	0.65	0.5	26.2	6.14	33.9	15	7.06	7.73	0.44	0.55	5.02	3.41	86	98.9	2.77	1.32	1.29	1.11	0.078	52.6	82.4	2.06	3.58	3.01	3.11	0.29	50.5	8.88	1.33	1.56	0.17
51713	D-7	36	27	0	0	32	1.17105	NA	0.12	0.19	NA	NA	42	46.9	13.4	1.79	41.1	56.1	0.9	1.09	27.1	5.21	38.1	21	6.7	14	0.22	0.28	3.01	3.67	88.7	93	2.8	1.25	1.2	1.14	0.071	31.1	63.8	2.67	4.16	1.91	2.23	0.37	44.118	37	1.18	1.33	0.33
51181	D-7	36	0	5	12	18	1.23684	1.25	0.08	0.48	0.38	0.22	47.2	68.4	9.95	1.55	17.4	33.1	0.84	1.99	11.8	6.46	22.4	17.7	9.85	7.73	0.67	0.58	8.69	3.85	87	92.3	1.64	1.56	1.42	1.3	0.059	44.4	83.6	1.93	6.36	3.2	2.84	0.29	45.9	30.9	2.7	2.64	0.57
52105	D-7	37	130	0	3	185	1.17763	1.18421	0.05	0.33	0.04	0.23	45.7	66.3	8.4	2	25.2	8.83	0.46	0.92	35.1	6.43	28.5	26	14	11.7	0.88	1.32	7.53	10.1	85.9	94.7	2.86	1.58	1.48	1.28	0.081	70.4	94.6	1.99	5.91	5.65	5.64	0.4	48.7	22.7	1.85	2.61	0.38
52393	D-7	37	38	0	10	42	1.20395	1.26316	0.03	0.1	0.48	0.15	34.5	69.9	18.3	1.92	16.1	29.6	1.14	2.62	11.7	2.17	24.6	18.9	13	5.71	0.81	0.9	9.39	5.54	86.5	97.2	2.05	1.5	1.49	1.28	0.077	35.5	72.4	2.19	9.07	2.85	2.52	0.25	38.947	17.4	1.56	3.61	0.45
52281	D-7	37	90	0	7	203	1.21053	1.25	0.11	0.31	0.12	0.2	39	73.2	5.52	1.67	12.8	2.57	0.84	1.79	17.5	9.04	31	17.1	11.4	5.49	0.77	0.53	9.82	3.72	90.2	95.5	1.34	1.04	0.99	0.93	0.051	84.9	99.6	2.01	3.2	3.08	4.31	0.62	69.1	18.5	2.01	2.57	0.35
53575	D-7	37	48	3	0	108	1.23026	NA	1.04	0.35	0.71	0.24	39.7	71.1	22.9	2.18	12.7	19.3	1.08	1.47	32.6	15.7	28.3	16.9	11.3	5.49	1.37	1.71	7.36	5.25	89.3	97.4	1.99	1.59	1.56	1.36	0.16	74.5	98.7	12.4	6.29	5.59	5.82	1.38	45.1	19.1	1.31	2.98	0.24
50762	D-7	38	173	0	0	262	1.25	NA	0.41	0.56	0.66	0.24	35.3	65.5	7.07	2.16	25	12	1	1.05	22	5.61	17.9	17.2	8.82	8.12	0.72	0.82	4.28	4.77	NA	NA	NA	NA	NA	NA	NA	NA	NA	NA	NA	NA	NA	NA	NA	17.2	2.75	4.59	0.87
50892	D-7	38	7	0	0	40	1.21053	NA	0.33	0.5	0.24	0.36	39.7	59.2	11.4	1.52	25.9	17.5	0.86	1.24	35.4	9.67	30.4	21.4	10.5	10.7	0.3	0.52	6.34	4.67	82.2	92.4	2.29	1.17	1.12	0.97	0.13	42.7	69.3	1.29	11.7	2.69	2.62	0.36	46.1053	18.1	1.72	2.85	0.39
50248	D-7	38	143	3	5	237	1.21711	1.17763	0.04	0.74	0.12	0.98	49.4	61.4	8.4	2.55	29.6	3.95	0.66	1.38	33.6	0.55	19.1	22.3	8.84	13.1	0.32	0.93	3.45	7.2	91.5	99	2.47	1.22	1.2	1.05	0.14	84.6	99.2	3.1	5.59	4.98	5.56	0.95	11.1	23.2	3.23	4.94	0.51
50323	D-7	38	88	1405	3	227	1.20395	1.28289	0.15	0.32	0.08	0.2	33.2	54.6	14	1.85	37.3	18.2	1	0.57	13.7	2.88	23.7	18.7	7.82	10.7	0.33	0.77	4.84	3.53	87.2	97.7	2.78	1.88	1.86	1.51	0.31	59.9	94	1.85	5.48	4.46	4.07	0.39	9.43688	38.5	1.52	1.49	0.27
50292	D-7	39	22	33	0	52	1.13158	NA	0.02	0.22	0.84	0.15	44.8	54.6	19.3	2.58	33.8	27.6	0.92	1.7	32.9	2.78	35.7	20.7	6.98	13.3	0.31	0.87	3.79	4.5	84.2	96	2.35	1.25	1.2	1.05	0.12	46.1	70.2	2.88	3.14	2.61	2.63	0.42	7.13	25	0.62	0.82	0.069
50360	D-7	39	35	865	17	55	1.16447	1.11842	0.05	0.84	0.86	0.75	42.9	66.5	11.3	1.44	19.8	22.5	0.9	1.26	29.6	9.29	16.8	14.7	6.53	8.09	0.23	0.65	1.99	4.21	85.9	96.9	2.21	1.28	1.26	1.11	0.084	40.4	65.6	2.08	9.02	2.41	2.25	0.28	23.5	18.2	1.76	3.79	0.13
50243	D-7	39	8	2	7	20	1.09211	1.24342	0.07	0.74	0.29	0.45	56.5	60	17.6	1.55	31.5	38.7	0.98	1.77	12.1	1.33	29.4	24.2	9.25	14.6	0.31	0.57	8.7	5.27	79.1	84	2.12	1.35	1.31	1.23	0.052	37.8	66.3	4.26	3.23	2.25	2.06	0.26	5.152	32.4	1.27	1.83	0.15
50075	NA	39	NA	NA	NA	NA	NA	NA	1.13	0.34	NA	NA	NA	NA	NA	NA	NA	NA	NA	NA	NA	NA	NA	NA	NA	NA	NA	NA	NA	NA	NA	NA	NA	NA	NA	NA	NA	NA	NA	NA	NA	NA	NA	NA	NA	NA	NA	NA	NA
51007	D-7	8	0	0	0	8	1.15909	1.22727	0.52	0.15	0.46	0.11	36.9	75.1	33.2	2.37	16.6	37	0.78	2.51	37.6	0.54	24.6	9.92	4.23	5.59	0.32	0.37	2.44	2.01	94.8	96.1	2.31	1.79	1.74	1.72	0.033	83.1	96.1	5.16	6.83	6.27	8.22	0.93	21.2	22.5	2.22	3.55	0.45
50752	D-7	8	13	3	0	75	1.15152	1.14394	0.26	0.38	0.27	0.36	43.3	65.8	8.84	2.23	25	18.3	0.98	0.89	6.85	2.77	15.3	16.2	6.33	9.39	0.46	1.11	4.66	3.66	89.4	97.5	0.71	1.27	1.25	1.15	0.089	72.3	93.5	1.27	4.43	4.15	4.83	0.29	32.912	10.1	2.26	3.66	0.86
51268	D-7	9	3	0	435	5	1.15152	1.15152	0.3	0.59	NA	NA	40.9	67.2	6.15	1.76	25.5	13.8	0.54	1.07	27.9	5.42	35.3	14.6	4.72	9.5	0.21	0.32	3.08	2.17	89.7	98.6	2.73	1.63	1.61	1.43	0.099	72.6	99.4	2.53	6.63	5.7	6.33	0.82	61.6	31.5	2.07	1.66	0.4
50779	D-7	9	17	12	2	15	1.09091	1.19697	0.01	0.17	0.06	0.31	42.4	53.4	13.9	1.29	35.7	32.7	1.01	1.37	33.6	2.76	18.7	18.7	7.19	11	0.59	1.64	5.15	4.27	NA	NA	NA	NA	NA	NA	NA	NA	NA	NA	NA	NA	NA	NA	NA	32	1.84	4.03	0.47
51173	D-7	9	88	3	2	182	NA	NA	0.03	0.45	0.06	0.64	30.1	43.1	21.3	2.39	47.9	76.1	0.78	0.53	24.4	5.11	11.2	18.4	6.22	11.9	0.47	0.36	3.87	2.43	NA	NA	NA	NA	NA	NA	NA	NA	NA	NA	NA	NA	NA	NA	NA	41.1	3.78	10.5	0.63
50713	D-7	9	15	842	7	8	1.11364	1.16667	0.06	0.2	0.07	0.24	36.3	71.6	15.6	1.95	18	24.9	1.52	1.35	19.3	4.73	13.6	15.3	8.62	6.45	0.78	0.62	7.78	2.52	87.3	93.7	2.11	0.89	0.87	0.77	0.048	53.5	81	5.04	4.19	2.57	3.48	0.85	43.214	27.4	3.26	7.59	0.48
50915	D-7	10	73	0	2	162	1.18939	1.15152	0.02	1.18	0.01	1.34	64.2	80.8	8.67	1.06	12.5	18.4	0.46	0.87	25.3	4.18	17.4	13.3	5.38	7.74	0.63	0.71	8.77	3.23	92.6	97.6	1.29	1.91	1.91	1.78	0.097	67.6	97.2	8.53	6.63	6.13	7.65	1.1	50.922	22	4.78	4.26	0.59
50404	D-7	10	15	8	5	10	1.02273	1.18939	0	0.23	0.11	0.2	63.5	61.8	9.63	1.17	30.7	26	1.17	1.58	23.5	1.76	11.5	24.6	10.5	13.8	0.28	0.86	13.8	6.67	NA	NA	NA	NA	NA	NA	NA	NA	NA	NA	NA	NA	NA	NA	NA	33.2	2.67	6.75	0.51
50601	D-7	10	40	1107	0	115	1.12121	1.16667	0.01	0.68	0.09	0.94	35.4	57.4	15	1.53	33.2	29.4	1.12	1.28	28.3	3.9	9.87	17.4	6.63	10.5	0.17	0.51	5.33	2.21	82.4	86.8	2.75	2.12	1.46	1.38	0.18	25.5	53.1	3.91	11.5	2.02	3.01	1.03	51.315	17.7	1.06	3.31	0.12
51106	D-7	10	83	0	2	153	1.12121	1.20455	0.09	0.28	0.15	0.49	49.7	75.6	7.08	2.89	13	4.35	0.52	0.93	34.3	8.09	32	13.5	6.92	6.37	0.32	0.98	6.91	3.82	91.3	98.9	2.95	1.5	1.49	1.38	0.083	79.8	98.8	6.14	6.35	5.67	6.52	0.87	49.6	18	2.29	2.88	0.28
50619	D-7	11	8	0	2	7	NA	NA	0.06	0.45	0.91	0.62	NA	NA	NA	NA	NA	NA	NA	NA	NA	NA	NA	NA	NA	NA	NA	NA	NA	NA	NA	NA	NA	NA	NA	NA	NA	NA	NA	NA	NA	NA	NA	NA	NA	NA	NA	NA	NA
50033	D-7	11	35	595	12	75	1.19697	1.20455	0.06	0.17	0.13	0.18	30.3	49.3	20.7	2.41	37.6	39.1	0.69	0.73	24.5	1.59	30.7	16.7	6.78	9.71	0.32	0.44	4.25	2.27	71.3	95.5	3.85	1.5	1.42	0.98	0.19	33.9	66.6	2.3	3.74	2.7	3.03	0.5	39.9	33.7	2.06	5.42	0.2
50376	D-7	11	75	5	15	95	1.12879	1.15909	0.04	0.21	0.12	0.48	46.5	41.4	24.2	2.29	46.7	58.7	1.39	1.35	26.7	3.65	30.3	26.5	9.14	16.6	0.51	1.22	8.01	4.38	79.7	86	2.63	2.09	2.01	1.78	0.15	29.1	64.9	3.62	2.56	2.19	2.99	0.67	18.52	34.5	1.08	1.23	0.59
50452	D-7	11	15	13	0	3	1.12121	1.25758	0.06	0.37	1.37	0.51	56.1	55.8	25.2	2.45	35.1	35.7	1.06	1.59	32.7	3.54	20.3	22.3	8.36	13.6	0.21	0.75	8.02	5.3	91	94.5	1.6	1.73	1.69	1.54	0.068	35.8	61.9	1.69	4.49	2.61	3.4	0.25	15.871	24	1.88	2.51	0.66
52178	D-7	26	NA	NA	NA	NA	NA	NA	NA	NA	NA	NA	48.7	75.8	4.83	1.43	17.4	2.99	0.38	1.16	31.1	6.07	20.5	17	9.02	7.8	1.31	1.78	9.76	4.93	NA	NA	NA	NA	NA	NA	NA	NA	NA	NA	NA	NA	NA	NA	NA	20	1.68	3.04	0.8
51248	D-7	26	7	202	0	2	1.12879	1.12121	0	0.38	0.19	0.71	32.9	49.9	10.1	1.96	41	18.4	1.13	1.32	47.3	19.8	25.6	18.6	7.28	11	0.45	0.69	5.38	2.73	81.2	87.8	5.72	2.01	1.92	1.61	0.19	34.6	67.1	2.69	6	2.34	3.03	0.29	81.38	15.7	1.21	3.25	0.25
50972	D-7	26	45	7	7	117	1.12121	1.12121	0.22	0.5	0.59	0.91	31.6	54.2	12.3	1.83	32.2	14.4	0.69	0.97	35.3	5.38	36.8	17.1	8.15	8.7	0.68	0.89	6.47	2.71	81.1	98.4	2.58	1.12	1.11	0.87	0.22	48.7	86.1	1.79	5.45	2.45	2.3	0.49	52.415	37.2	1.87	2.07	0.48
50853	D-7	26	37	2	5	43	1.19697	1.18182	0.22	0.31	0.1	0.18	43.6	54.5	36.7	2.06	30.6	52.7	1.05	1.27	57.2	4.04	22.4	16.6	5.78	10.6	0.065	0.54	3.26	2.9	89.4	97.4	2.31	1.49	1.45	1.21	0.31	26.4	69.7	1.64	11.5	2	1.85	0.48	51.3029	24.3	1.93	4.15	0.51
52766	D-7	27	38	0	0	162	1.21212	1.19697	0.36	0.97	0.3	1.23	51.8	71.8	10.5	1.09	20	25.1	0.8	1.12	14	1.84	26.7	11.7	2.89	8.6	0.16	0.47	1.2	2.21	92.4	99.3	1.74	1.6	1.59	1.47	0.13	64.9	82.8	1.96	3.71	2.9	3.74	0.36	58.9	17.9	2.34	2.49	0.69
52365	D-7	27	23	0	2	90	1.18182	1.15152	0.04	0.19	0.02	0.19	42.1	78.2	13.5	2.37	15.3	5.6	0.59	1.02	27.1	7.74	31.8	10.7	4.59	5.98	0.37	0.42	3.82	1.97	90.8	98.8	1.34	1.59	1.58	1.39	0.12	84	99.5	1.98	7.87	7.61	7.96	0.36	52.0063	11.8	1.61	1.22	0.55
52288	D-7	27	105	0	0	72	NA	NA	0.05	0.24	0.16	0.42	32.2	77.9	11.8	2.09	14.5	6.08	0.76	0.61	50.3	20.7	18.5	12.8	7.75	5	1.13	0.65	3.41	3.83	NA	NA	NA	NA	NA	NA	NA	NA	NA	NA	NA	NA	NA	NA	NA	23	2.88	5.94	0.43
52287	D-7	27	12	0	0	18	1.12121	1.13636	0.11	0.56	0.66	0.73	52.8	64.7	9.92	2.19	25	3.85	0.65	0.67	37.6	18.2	23.9	20.4	9	11.1	0.48	0.59	10.1	3.72	92.5	99	1.16	1.51	1.48	1.36	0.12	77.7	99.9	1.39	4.62	4.5	4.63	0.2	66.9049	34.7	2.61	3.82	0.6
52071	D-7	28	83	0	12	152	1.14394	1.26515	0.33	0.56	0.43	0.76	45.3	66.8	10.5	1.47	26.9	7.06	0.47	0.42	12.4	0.5	18.9	15.6	4.3	11	0.27	0.31	3.84	1.73	90.5	99.2	1.75	2.93	2.9	2.64	0.24	76.1	99.1	2.02	8.9	8.55	9.26	0.65	48.4074	35.4	3.35	3.72	1.2
52676	D-7	28	60	0	7	42	1.15909	1.23485	0.28	0.28	0.97	0.38	36.8	75	6.64	2.52	16	3.48	0.41	0.95	14.3	2.7	32.8	10.4	4.83	5.39	0.7	0.8	3.55	2.03	90.5	97	2.78	1.68	1.64	1.5	0.17	87	99.7	3.37	5.24	5.1	7.48	0.41	36.3	34.3	2.24	2.4	0.43
52655	D-7	28	3	57	0	28	NA	NA	0.05	0.44	0.11	0.73	47.2	72	9.5	3.21	19.2	27	0.81	0.9	16.7	5.12	24.4	12.7	4.96	7.54	0.65	1.13	4.55	2.58	NA	NA	NA	NA	NA	NA	NA	NA	NA	NA	NA	NA	NA	NA	NA	41.1	2.33	3.31	0.51
51910	D28	28	23	0	0	80	NA	NA	1.53	0.98	1.76	1.34	52.4	68.9	4.58	0.88	25.8	23.9	0.55	0.5	20.3	5.96	23.6	18.7	9.89	8.58	0.51	0.94	13.7	2.73	NA	NA	NA	NA	NA	NA	NA	NA	NA	NA	NA	NA	NA	NA	NA	11.3	1.03	1.66	0.2
52410	D28	29	5	923	NA	NA	NA	NA	0.82	0.35	0.94	0.54	51	62.9	7.06	1.25	30.4	21.3	0.34	0.32	12.7	3.61	20.3	22.7	8.79	13.4	0.28	0.49	10.4	3.28	NA	NA	NA	NA	NA	NA	NA	NA	NA	NA	NA	NA	NA	NA	NA	27	1.83	2.19	0.6
52563	D-7	29	7	0	3	20	1.08333	1.17424	0.1	0.12	0.66	0.24	49.9	53	4.9	1.42	38	25.1	0.53	0.62	19.1	7.46	26.3	20.6	4.21	16	0.14	0.17	3.23	1.62	89.2	98.5	2.81	1.66	1.61	1.5	0.075	24.5	60.8	3.89	13.7	2.16	2.14	0.53	52.9	36.6	0.91	1.27	0.32
10258	Time point	1	NA	NA	NA	NA	NA	NA	NA	NA	0.44	0.32	NA	NA	NA	NA	NA	NA	NA	NA	NA	NA	NA	NA	NA	NA	NA	NA	NA	NA	NA	NA	NA	NA	NA	NA	NA	NA	NA	NA	NA	NA	NA	NA	NA	NA	NA	NA	NA
50445	D-7	1	25	2	8	23	1.15108	1.28058	0.84	0.64	0.98	0.63	26.2	68.9	12.5	1.54	15.4	8.3	2.12	2.48	15.2	1.53	21.3	27.5	23.1	3.59	0.28	0.83	20.5	6.44	92.2	95.2	2.94	1.74	1.69	1.5	0.44	57.7	95.3	7.99	4.41	3.74	4.92	1.77	17.692	16.6	1.01	1.95	0.25
50983	D-7	2	15	3	3	43	NA	1.17986	0.05	0.39	0.13	0.58	31.8	64	5.57	2.1	19.8	7.6	0.71	1.45	46.9	5.52	30.9	12.2	6.36	5.13	0.32	0.78	3.97	2.83	86.6	96	1.64	2.14	2.13	1.8	0.39	43.5	98.5	5.8	5.35	4.9	4.26	1.73	51.834	39.6	1.77	2.51	0.42
51516	D-7	2	5	0	0	17	NA	NA	0.12	0.53	NA	NA	39.8	41.9	5.29	2.01	45.8	39.5	0.73	0.85	23.9	2.83	22	21.8	8.37	12.7	0.39	0.98	8.72	2.56	90.3	89.2	3.1	1.39	1.18	1.18	0.21	28.3	55.1	10.7	2.05	1.46	2.29	1.37	57.288	39.1	1.7	5.4	0.38
52646	D-7	2	63	12	18	35	1.23022	1.23741	0.01	0.27	NA	NA	24	54.5	9.51	3.6	37.3	18.5	0.93	1.17	17	0.63	34.1	16.1	9.07	6.43	0.86	1.09	7.98	2.44	86.6	91.8	5.54	2.17	1.98	1.77	0.63	37.3	74.5	10	4.23	3.12	3.92	1.48	6.888	42.8	0.97	1.88	0.21
51470	D-7	2	10	0	0	22	1.28058	1.27338	1.14	0.62	1.62	1.26	20.1	39.8	18	3.16	46.7	40.5	1	1.31	29.6	7.83	22.2	23.7	16.1	6.87	0.49	0.62	14.1	3.71	84	92	7.68	2.44	2.21	1.98	0.77	17.5	49.1	7.25	5.22	1.16	1.59	1.6	56.215	31.6	0.78	4.07	0.15
10260	D28	3	0	0	0	0	1.23741	1.2518	0.13	0.29	0.2	0.74	45.5	60.9	12.4	2.39	27.2	28.7	1.46	2.14	21.1	3.26	30	13.8	3.66	9.55	0.24	0.89	3.06	2.05	83.5	91	2.7	1.93	1.89	1.71	0.23	30	65.4	9.95	6.86	3.01	3	2.62	39.2075	30.8	1.41	2.04	0.32
50132	D-7	3	3	0	2	0	NA	NA	0.18	0.4	0.22	0.71	NA	NA	NA	NA	NA	NA	NA	NA	NA	NA	NA	NA	NA	NA	NA	NA	NA	NA	NA	NA	NA	NA	NA	NA	NA	NA	NA	NA	NA	NA	NA	NA	NA	30.3	1.24	2.67	0.17
20016	D-7	3	7	0	2	22	NA	NA	0.17	0.34	NA	NA	41.2	78	16.6	1.53	16.1	5.76	1.3	1.59	32	2.82	27.5	16.5	10.2	5.71	0.3	0.73	10.3	5.01	NA	NA	NA	NA	NA	NA	NA	NA	NA	NA	NA	NA	NA	NA	NA	22.8	2.03	2.64	0.35
50123	D-7	3	22	747	7	23	1.06475	1.29496	0.18	0.73	0.72	0.93	40.2	47.9	11	2.52	43.8	45.9	1.96	5.04	17.8	3.02	37.9	17.7	3.65	13.6	0.25	0.87	1.72	2.8	NA	NA	NA	NA	NA	NA	NA	NA	NA	NA	NA	NA	NA	NA	NA	32.1	0.9	1.64	0.11
51332	D-7	4	2	13	0	17	NA	NA	0.75	0.23	0.22	0.35	45.6	53	9.26	2.17	36.4	44.6	1.2	1.53	31.2	5.61	27.6	16.6	3.72	12.3	0.82	0.33	4.13	1.35	87.5	95.7	3.55	1.26	1.2	1.03	0.28	33	64.7	10.4	2.44	1.3	2.36	1.67	48.711	35.2	1.61	3.26	0.35
52303	D-7	4	20	3	2	53	1.16547	1.10791	0.21	0.29	0.32	0.36	36.9	85.6	4.04	1.57	10	3.65	0.72	0.95	18.7	2.9	26	8.01	4.39	3.29	0.32	0.93	4.32	1.77	90.1	98.5	3.02	1.59	1.55	1.4	0.22	82.5	98.8	6.89	6.53	6.06	7.35	2.02	56.5	24.4	1.89	2.4	0.2
50930	D28	4	2	0	0	25	NA	NA	1.07	0.54	1.43	0.77	44.4	80.3	8.31	1.61	8.27	6.84	0.88	1.95	36.6	6.85	27.1	5.71	2.28	3.08	0.15	0.34	1.81	1.09	92.1	98.1	2.19	1.69	1.62	1.52	0.22	84.9	99	6.13	6.27	5.76	7.18	1.52	37.445	15.8	1.49	2.48	0.13
51892	D-7	4	7	942	13	37	NA	1.20863	0.04	0.34	0.36	0.5	52.3	66.1	7.97	1.14	27.3	36.4	0.64	0.97	32.4	10	23.7	17.1	5.5	10.9	0.52	0.5	6.19	3	87.9	97.6	2.23	1.77	1.73	1.52	0.16	48.7	84	5.02	7.42	4.85	5.66	2.15	58.3	21.2	1.56	2.35	0.18
51301	D28	15	NA	NA	NA	NA	NA	NA	0	0.64	0.01	0.85	43.5	75.3	3.9	1.41	15.4	2.21	0.67	0.64	42.8	8.84	30.8	12.1	6.63	4.9	0.4	0.61	7.54	2.01	NA	NA	NA	NA	NA	NA	NA	NA	NA	NA	NA	NA	NA	NA	NA	31.4	1.43	1.18	0.74
51602	D-7	15	17	2	2	52	1.19424	1.2446	0.18	0.25	0.46	0.38	40.9	63.5	6.35	1.76	27.1	6.38	0.87	2.82	26.3	7.8	25.7	14.9	4.66	9.71	0.18	0.52	5	1.56	90.7	97.6	2.52	2.29	2.22	2.02	0.27	77.9	97.3	4.19	6.15	5.32	6.17	1.52	49.726	29.4	2.58	3.47	1.02
50205	D-7	16	3	12	8	37	1.22302	1.22302	0.09	0.11	0.78	0.26	36.5	56.6	15	1.69	23.1	22.8	1	2.11	39.7	5.96	35.8	11.1	3.34	7.09	0.29	0.24	2.6	1.15	80.9	90.7	4.04	2.01	1.96	1.79	0.26	54.7	92.9	9.56	5.86	4.07	4.05	2.69	46.313	24.2	2.39	3.47	0.74
50569	D-7	16	5	8	0	17	1.23022	1.20863	0.16	0.22	0.9	0.35	47.5	46.9	8.55	1.38	43.8	22.8	0.88	1.58	18.5	4.48	25.5	25.7	9.29	15.5	0.42	0.77	11.2	3.04	88.9	96.1	4.18	2.14	2.05	1.96	0.23	32	53.2	6.82	2.95	2.27	2.78	0.97	55.3	37.7	3.06	7.1	0.65
50789	D-7	16	0	0	0	0	NA	NA	0.32	0.49	NA	NA	34.5	70.6	11.5	2.6	18.1	7.15	1.83	2.14	32.9	6.76	35.3	14.7	8.26	5.76	0.64	1.27	5.41	5.1	NA	NA	NA	NA	NA	NA	NA	NA	NA	NA	NA	NA	NA	NA	NA	25	1.32	2.1	0.14
50392	D-7	16	5	3	0	10	1.18705	1.32374	0.04	0.34	0.18	0.58	47.1	63.7	22.4	1.76	29.6	43.1	0.93	1.61	18.9	3.84	29.6	18.5	6.73	11.1	0.49	1.31	7.03	3.49	84.5	95.5	1.84	2.12	2.08	1.78	0.27	43.7	84.8	7.44	11.7	4.46	6.05	2.81	34.021	13.3	3.18	3.91	1.14
51120	D-7	17	28	0	0	33	NA	1.20144	0.03	0.24	1.67	0.48	33.3	55.3	13.3	1.68	36.1	26.2	0.69	1.02	39.7	4.07	26	15.2	5.92	8.63	0.65	1.05	4.61	2.88	NA	NA	NA	NA	NA	NA	NA	NA	NA	NA	NA	NA	NA	NA	NA	31.6	1.59	3.46	0.42
50520	D-7	17	80	8	0	228	1.20863	1.20863	0.05	0.38	0.05	0.3	46.4	64.4	19.6	3.17	23	11	1.11	1.15	42.7	14.4	20.2	16.3	6.28	9.41	0.31	1.43	6.12	3.84	NA	NA	NA	NA	NA	NA	NA	NA	NA	NA	NA	NA	NA	NA	NA	25.5	2.4	3.41	0.35
50459	D-7	17	25	0	0	120	1.30216	1.33094	0.05	0.29	0.06	0.24	47.3	65.6	9.72	1.7	25.7	21.3	1.51	1.98	22.9	4.12	25.1	18.7	7.89	10.2	0.55	0.93	9.09	3.04	90.5	97.1	2.84	1.2	1.19	1.07	0.21	43.2	73.8	6.1	7.96	2.44	3.11	1.75	39.226	18.7	1.82	3.62	0.61
50732	D-7	17	20	0	0	53	1.18705	1.20863	0.09	0.85	1.59	1.27	31	76.7	4.49	2.01	16.5	4.83	0.73	1.33	28.9	9.45	27.5	20	14.5	4.88	0.47	1.57	14.3	5.26	87	97	2.02	1.11	1.04	0.94	0.16	83	99.1	3.9	4.25	3.91	4.79	1.12	63.427	36.5	1.23	1.81	0.23
51137	D-7	18	28	0	0	132	1.27338	1.27338	0.7	0.36	0.74	0.62	40.7	73	10.9	2.51	17.4	4.5	0.82	2.29	34.3	12.6	26	15.3	7.59	7	1.17	1.08	8.28	2.72	89.1	98.6	5.16	2.61	2.59	2.24	0.54	85.7	99.4	9.1	6.48	6.19	7.38	1.7	56.925	35.3	2.21	3.4	0.28
50508	D-7	18	33	7	7	67	1.03597	1.20863	0.03	0.93	0.03	1.26	43.1	41.9	14.5	1.56	39.2	34.2	1.18	2.7	17.2	1.66	24.6	21	11.9	8.35	0.33	0.43	12.1	5.31	82.3	92.6	2.85	1.13	1.05	0.87	0.26	17.5	48.2	6.04	4.32	1.43	1.47	1.04	19.8	32.8	1.49	3.66	0.29
51133	D-7	18	117	0	78	377	1.19424	1.1295	0.02	0.34	0.03	0.26	42.8	42.8	21.1	1.96	46.5	41.8	0.97	1.17	57.7	14.3	20.9	21.6	5.15	15.7	0.57	0.56	4.79	2.38	79	86.7	4.32	1.66	1.57	1.37	0.32	40.5	79.4	14.8	7.6	4.35	4.89	4.51	54.1021	51.2	1.98	4.85	0.32
50498	D-7	18	42	415	2	68	1.2446	1.19424	0.21	0.12	0.31	0.36	55.3	76.4	7.79	2.19	16.7	19.1	0.67	1.2	42.2	6.61	27	10.5	1.98	8.04	0.28	0.37	1.68	1.09	92.7	98.2	2.52	1.96	1.95	1.74	0.38	62	89.5	3.57	4.78	4.38	4.38	1.19	52.734	27.1	1.65	2.14	0.086
10583	D28	33	13	0	0	13	1.0623	NA	0.2	0.45	0.17	0.57	43	68.5	20.6	1.49	25.2	22.2	1.71	2.76	28.7	4.18	40.7	18.8	6.12	11.1	0.33	0.34	4.04	5.2	89.4	95.6	3	1.47	1.44	1.28	0.25	38	64.6	4.68	3.83	2.22	3.29	0.55	11	11.5	3.36	1.11	2.81
50201	D-7	33	28	0	8	32	1.14754	NA	0.08	0.08	NA	NA	41.6	52.9	29.2	2.41	25.9	50.3	1.64	1.95	45.2	16.8	32.2	19.4	5.98	11.6	0.26	0.57	1.95	5.52	86	94.4	3.57	1.71	1.6	1.43	0.26	29.7	61.8	5.8	3.06	2.23	2.94	0.85	27.6074	28.2	4.74	2.4	3.53
50294	D-7	33	3	0	0	0	NA	NA	0.04	0.39	0.12	0.85	28	63.6	19.6	3.17	22.5	6.74	1.61	2.58	24.5	2.21	30.4	18.5	8.85	7.31	0.49	1.2	3.26	7.44	76.9	95.9	3.86	1.89	1.81	1.31	0.34	61.8	98.7	2.73	3.9	3.44	5.81	0.62	18	27.4	5.09	1.62	4.5
50264	D-7	33	138	8	0	243	1.14754	NA	0.1	0.13	0.08	0.08	48.2	74.7	13.2	2.48	18.4	5.02	0.63	1.51	38.1	3.46	20.1	25.3	11.6	11.3	1.29	2.03	7.38	11.8	91.2	98.4	2.55	2.34	2.29	2.07	0.38	90.5	99.8	3.23	5.47	5.26	8.7	0.99	54.8042	17.2	9.53	4.63	6.19
50278	D-7	34	38	0	0	72	1.10164	NA	0.46	0.19	0.87	0.5	40.6	50.3	47.4	1.94	37.5	58.1	1.3	2.13	49.4	6.53	15.1	32.8	14.8	15.7	0.5	0.71	7.9	11.8	83.2	87	3.42	1.3	1.25	1.07	0.52	40.7	72.8	2.6	1.59	1.36	2.88	0.62	39.212	19.2	11.1	9.61	8.17
50510	D-7	34	30	5	0	12	1.12131	NA	0.18	0.33	0.68	0.42	46.2	54.8	17.6	2.48	37.7	37.7	0.68	2.83	47.5	2.3	26	28.5	8.36	17.6	0.34	0.67	5.01	7.73	85.2	91.2	1.06	1.23	1.17	1.12	0.11	30.1	59.2	3.2	7.42	2.03	2.23	0.64	37.6032	29.7	6.07	3.07	4.69
51857	D-7	34	43	23	2	85	1.12131	NA	0.52	0.41	0.44	0.44	48.7	62	7.5	1.79	32	15.4	0.66	1.26	41.5	10.1	25.8	25.6	7.7	16.2	0.13	0.62	5.56	6.56	NA	NA	NA	NA	NA	NA	NA	NA	NA	NA	NA	NA	NA	NA	NA	21.7	6.08	2.82	4.16
51890	D-7	34	37	2	0	108	NA	NA	0.02	0.18	0.29	0.16	48.1	53.9	23.9	1.82	38.1	44	0.37	0.65	53.3	18.3	24.9	33.8	11	20.3	1.05	1.52	7.9	9.38	NA	NA	NA	NA	NA	NA	NA	NA	NA	NA	NA	NA	NA	NA	NA	37.4	7.8	5.89	5.39
51183	D-7	35	8	0	0	32	1.12787	NA	0.09	0.18	NA	NA	40.7	72.3	11.8	2.13	18.6	8.82	1.26	0.9	31.2	4.84	25.8	25.9	15.9	8.64	0.4	0.37	16.6	5.9	89.6	98	2.57	1.79	1.77	1.55	0.3	84.7	98	3.95	5.79	5.25	7.44	1.48	67.1051	43.8	7.69	6.08	5.18
50477	D-7	35	30	8	15	35	1.19344	NA	1.07	0.8	0.58	0.15	33.5	83.1	18.5	2.45	12	23.4	0.76	1.22	22.9	2.03	27.7	18.3	11.3	5.99	1.36	0.95	9.25	5.27	92.5	97.6	2.42	1.57	1.55	1.32	0.35	67.5	88.1	5.31	3.69	3.28	5.5	1.4	37.51	23.7	5.89	3.07	4.02
50596	D-7	35	10	10	0	42	1.12787	NA	0.33	0.64	0.41	0.45	43.6	53.2	21.9	1.62	38.1	38.1	0.84	1.26	49.7	10.8	24.6	29.9	11.4	16.6	1.42	0.63	8.59	7.83	85.6	96.4	2.03	1.67	1.64	1.26	0.41	31.3	68.6	4.84	2.07	1.74	2.4	0.78	58.7091	42.7	7.06	4.24	4.82
50087	D-7	35	23	0	0	170	1.13443	NA	0.02	0.77	NA	NA	41.4	74.7	6.44	2.27	19	4.66	0.76	1.47	39.3	7.33	30.5	21.4	11	8.88	1.19	1.87	7.64	8.44	90.5	98.2	2.91	1.2	1.17	1.02	0.28	89.8	99.5	6.67	4.78	4.4	5.73	0.94	53.0038	23.2	5.58	2.64	3.75
50810	D-7	36	23	0	7	65	NA	NA	0.11	0.12	0.37	0.15	39.8	73.9	9.31	4.43	15.2	9.48	0.67	1.39	35.2	8.01	22.8	21	10.3	8.66	0.88	0.58	6.6	7.51	87	98.2	10.3	1.34	1.29	1.11	0.34	85.8	98.1	19.1	5.8	5.02	7.19	2.98	59.5	26.7	7.41	3.37	5.02
51349	D-7	36	23	8	5	50	1.18033	NA	0.05	0.34	0.25	0.34	38.2	79.5	10.1	2.05	13.2	3.8	0.52	0.89	23.8	5.74	34.7	14	6.24	6.53	0.3	0.84	4	3.84	88.2	99	2.96	1.1	1.08	0.93	0.12	86.7	98.3	7.38	5.36	4.44	6.6	1.91	64.245	29.2	4.91	2.46	3.2
53403	D28	40	0	7	0	8	NA	NA	0.01	0.14	0.02	0.18	59.6	62.8	9.74	3.16	33.6	16.5	0.53	1.06	33.9	8.82	15.8	28.5	6.34	20.1	0.55	0.53	6.28	7.14	NA	NA	NA	NA	NA	NA	NA	NA	NA	NA	NA	NA	NA	NA	NA	20.6	10.2	5.49	7.01
53248	D-7	40	23	3	0	42	1.21311	NA	0.14	0.42	0.57	0.55	39	54.5	12.4	2.11	39.1	31.5	0.92	1.49	19.1	5.29	23.2	29.4	12.3	15.1	0.8	1.25	10.6	6.29	81.4	93.3	2.42	2.92	2.86	2.43	0.44	39.5	62.9	3.32	7.73	4.18	6.08	0.97	42.913	47.2	7.45	5.1	5.47
53484	D-7	40	38	0	0	107	1.13443	NA	0.18	0.26	0.15	0.28	29.8	83.8	10.8	3.16	10.7	11.9	0.67	1.52	29.4	6.65	21.2	15.5	9.62	4.8	0.41	1.21	4.73	5.62	87	97.3	2.02	2.23	2.2	1.91	0.34	77.9	98.1	4.93	5.72	5.03	8.39	1.88	68.2	27.1	7.13	4.08	5.16
53385	D-7	40	28	18	32	68	1.14098	NA	0.11	0.24	0.09	0.19	33.5	52.1	18.3	2.02	37.7	51.4	1.01	2.03	30.2	3.05	20.6	26.2	11.3	12.9	0.62	0.5	7.09	6.26	80.8	91.1	4	2.42	2.4	2.07	0.34	32.9	73	1.54	3.93	3.2	4.85	0.59	55.106	32.6	7.97	5.66	5.56
53623	D-7	41	42	0	7	115	1.11475	NA	0.31	0.66	0.7	0.65	39.3	71	13.1	1.48	23.1	35.6	0.87	1.19	14.8	5.02	21	17.9	6.53	10.3	0.55	0.62	5.01	3.72	86	93.4	1.31	1.76	1.74	1.56	0.19	48.5	80	2.27	3.92	3.3	4.87	0.82	61.5083	23.5	7.04	3.84	4.78
53749	D-7	41	57	10	8	182	1.16066	NA	0.03	0.59	0.05	0.37	43.5	64.6	10.2	2.4	25.5	6.24	0.49	1.29	29.4	10.4	21.9	24.1	8.69	12.7	0.76	0.76	6.39	6.81	90.2	97.5	3.76	3.53	3.5	3.17	0.55	86.3	99.6	7.01	7.5	7.2	12.8	2	63.912	31.3	8.39	3.78	6.26
53499	D-7	41	NA	NA	NA	NA	NA	NA	0.1	0.55	1.32	0.66	NA	NA	NA	NA	NA	NA	NA	NA	NA	NA	NA	NA	NA	NA	NA	NA	NA	NA	NA	NA	NA	NA	NA	NA	NA	NA	NA	NA	NA	NA	NA	NA	NA	NA	NA	NA	NA
53574	D-7	41	25	272	12	67	1.21311	NA	0.28	0.83	0.15	0.62	45.1	64.9	7.28	2.01	28	16.6	0.69	1.97	21.2	8.61	12.1	23.7	8.04	13.7	1.09	1.08	6.5	5.89	89.3	96.5	2.39	1.28	1.23	1.12	0.17	78.5	89.8	2.74	4.13	3.56	6.17	0.79	55.1	36.7	12.9	8.21	7.61
30048	D-7	42	NA	NA	NA	NA	NA	NA	0.17	0.3	NA	NA	NA	NA	NA	NA	NA	NA	NA	NA	NA	NA	NA	NA	NA	NA	NA	NA	NA	NA	NA	NA	NA	NA	NA	NA	NA	NA	NA	NA	NA	NA	NA	NA	NA	NA	NA	NA	NA
20002	D-7	42	NA	NA	NA	NA	NA	NA	0.05	0.52	NA	NA	49.9	56.1	18.4	1.9	37.5	27.4	0.99	1.07	4.69	1.2	9.02	27.7	9.53	16.8	0.25	0.81	10.5	6.06	NA	NA	NA	NA	NA	NA	NA	NA	NA	NA	NA	NA	NA	NA	NA	20.6	16	6.41	12.5
50279	D-7	42	17	3	0	35	NA	NA	0.29	0.55	0.46	0.58	35.2	76	11.5	2.16	12	6.21	1.08	1.51	34.9	8.6	36.6	15	8.71	4.93	0.69	1	5.59	5.42	87.7	96.7	3.25	2.04	1.97	1.8	0.29	74.3	97.9	5.5	6.21	5.42	8.64	1.62	43	26.1	4.3	2.31	3.17
50120	D-7	42	8	57	8	27	1.20656	NA	0.2	0.73	NA	NA	54.6	52	56.9	2.68	34.7	73.1	3.07	2.31	31.8	4.7	17.1	29.9	7.27	20.5	1.85	1.34	6.71	7.51	88.1	90.6	4.02	1.91	1.76	1.67	0.26	62.6	78.1	9.91	5.41	3.16	5.64	1.52	19.2079	19.3	10.2	9.86	6.76
10426	D28	43	NA	NA	NA	NA	NA	NA	0.29	0.25	0.3	0.33	NA	NA	NA	NA	NA	NA	NA	NA	NA	NA	NA	NA	NA	NA	NA	NA	NA	NA	NA	NA	NA	NA	NA	NA	NA	NA	NA	NA	NA	NA	NA	NA	NA	NA	NA	NA	NA
50451	D-7	43	10	0	8	33	1.14754	NA	0.02	0.43	1.46	0.56	36.7	70.6	17.8	2.31	19	12.7	1.38	2.25	27.7	2.91	25.6	19.3	9.47	8.18	0.55	0.93	6.73	6.28	91.6	94.3	2.41	1.27	1.23	1.16	0.19	64.9	98.9	5.32	3.99	3.55	4.5	0.91	20.2074	37.1	6.88	2.7	5.44
50241	D-7	43	0	0	0	0	NA	NA	NA	NA	NA	NA	35.6	70.7	29.1	1.87	23	24.3	1.04	2.29	45.1	3.93	33.2	20.1	9.76	8.94	0.48	0.43	5.98	5.52	88.4	96.4	2.48	1.74	1.72	1.52	0.25	64.1	85.7	3.09	4.21	3.91	6.98	0.64	14.4057	32	4.51	2.15	3.49
50192	D-7	43	7	12	2	37	1.1541	NA	0.03	0.49	NA	NA	40.4	74.1	11	1.59	21.7	15.6	0.74	1.44	41	4.91	37.5	19	7.67	10.2	0.29	0.95	4.46	5.42	82.8	95.7	2.52	1.39	1.35	1.08	0.26	60.4	86.9	4.37	4.8	4.07	5.39	1.58	56.4056	35.7	5.1	3.65	3.19
[truncated: 75 more columns]
