# Supplementary material for: Inflammation and immune activation are associated with risk of Mycobacterium tuberculosis infection in BCG-vaccinated infants
Source: Nat Commun. 2022 Nov 3;13:6594. doi: 10.1038/s41467-022-34061-7 (PMC9632577; doi:10.1038/s41467-022-34061-7)
Supplement: Supplementary file 17 — Source Data [file 41467_2022_34061_MOESM17_ESM.xlsx]

## Sheet: Fig 1
SampleID	M.tb infection status	QFT: Day -7	QFT: Day 336	QFT: End of study	Conversion Type
52408	M.tb-infected	-0.56	NA	13.29	QFT data only available at Day 336 or end of study
51741	M.tb-uninfected	0.06	0.04	0	NA
52263	M.tb-uninfected	0.02	0.03	0	NA
52610	M.tb-uninfected	-0.01	0.01	0.01	NA
53526	M.tb-uninfected	0.02	0.15	-0.02	NA
53517	M.tb-infected	0.08	0.06	1.67	End of study Converters
53165	M.tb-uninfected	0.02	0.04	0.04	NA
53618	M.tb-uninfected	-0.57	0.04	-0.01	NA
52417	M.tb-uninfected	0.08	-0.01	0.12	NA
52119	M.tb-uninfected	-0.35	0	0.03	NA
52260	M.tb-infected	-0.43	-0.13	1.1	End of study Converters
51849	M.tb-uninfected	-0.11	-0.06	-0.44	NA
50987	M.tb-infected	0	-0.32	14.31	End of study Converters
51017	M.tb-uninfected	0.04	0.05	0.04	NA
53376	M.tb-uninfected	0.05	0.02	-0.04	NA
53283	M.tb-infected	-0.01	0.46	-0.08	Reverters
53644	M.tb-uninfected	0.03	0.13	0	NA
53455	M.tb-uninfected	0.06	0.06	0	NA
50034	M.tb-uninfected	-0.01	0	-0.02	NA
50144	M.tb-uninfected	0.05	0.09	0.02	NA
10174	M.tb-infected	0.1	-0.06	3.17	End of study Converters
20018	M.tb-uninfected	0.11	0	0.03	NA
53458	M.tb-infected	-0.02	2.54	5.05	Sustained Converters
53685	M.tb-uninfected	0.1	0.01	0	NA
53652	M.tb-uninfected	0.02	0.08	0	NA
53528	M.tb-uninfected	-0.14	0.01	0.01	NA
52131	M.tb-uninfected	-0.03	0.14	0	NA
51987	M.tb-infected	0.02	0.01	18.96	End of study Converters
51633	M.tb-uninfected	-0.07	0.07	-0.02	NA
52605	M.tb-uninfected	0.31	-0.02	0.03	NA
52921	M.tb-uninfected	0.02	0.02	0.09	NA
52592	M.tb-infected	-0.04	0.01	13.61	End of study Converters
10341	M.tb-infected	-0.42	0.6	0	Reverters
50167	M.tb-uninfected	-0.01	0.01	0	NA
20058	M.tb-uninfected	-0.08	-0.16	-0.01	NA
50158	M.tb-uninfected	-0.58	0.12	0.02	NA
50514	M.tb-uninfected	-0.02	0.03	-0.01	NA
50478	M.tb-infected	-0.06	0.62	0.15	Reverters
50902	M.tb-uninfected	0.02	0.28	0.02	NA
50583	M.tb-uninfected	-0.01	0	0.06	NA
50517	M.tb-uninfected	0	-0.02	-0.1	NA
50715	M.tb-uninfected	-0.38	-0.08	0.02	NA
52377	M.tb-uninfected	-0.02	0.03	0	NA
52738	M.tb-uninfected	-0.11	0.03	0.02	NA
53238	M.tb-uninfected	-0.71	0.05	-0.17	NA
53154	M.tb-uninfected	0.09	0.06	0.02	NA
52830	M.tb-uninfected	-0.02	0.03	-0.09	NA
52659	M.tb-infected	0.24	0.82	1.33	Sustained Converters
50092	M.tb-uninfected	0.13	0.01	0.01	NA
50311	M.tb-uninfected	-0.2	0.26	-0.03	NA
50378	M.tb-uninfected	-0.21	-0.44	0.01	NA
10661	M.tb-infected	-0.66	0.12	-0.11	Converters at other timepoints
10550	M.tb-infected	-0.18	-0.55	1.67	End of study Converters
20032	M.tb-uninfected	0.03	-0.04	0.03	NA
50012	M.tb-uninfected	0.06	-0.04	0.03	NA
50276	M.tb-uninfected	-0.01	0.04	0	NA
52167	M.tb-uninfected	-0.02	-0.09	0	NA
51444	M.tb-uninfected	-0.01	0	0.04	NA
52852	M.tb-infected	0.14	0.01	16.46	End of study Converters
52541	M.tb-uninfected	0.01	-0.09	-0.49	NA
52926	M.tb-uninfected	0	0	0.01	NA
52885	M.tb-uninfected	0.06	0	-0.1	NA
52604	M.tb-infected	0.1	0.03	0.98	End of study Converters
52997	M.tb-uninfected	0.06	0.07	0.01	NA
52222	M.tb-uninfected	-0.13	0.01	-0.26	NA
52602	M.tb-uninfected	0.15	-0.03	0	NA
53564	M.tb-uninfected	-0.4	-0.02	-0.02	NA
53378	M.tb-uninfected	0.08	0.02	0.03	NA
53570	M.tb-infected	-0.06	0.01	5.52	End of study Converters
53669	M.tb-uninfected	-0.12	-0.05	-0.01	NA
51713	M.tb-infected	0.04	18.48	NA	QFT data only available at Day 336 or end of study
51181	M.tb-uninfected	0.03	0	0.06	NA
52105	M.tb-infected	-0.02	0.21	-0.01	Converters at other timepoints
52393	M.tb-uninfected	0.08	0.02	-0.13	NA
52281	M.tb-uninfected	-0.08	-0.06	0.01	NA
53575	M.tb-uninfected	-0.48	-0.01	-0.01	NA
50762	M.tb-uninfected	-0.71	-0.09	0.03	NA
50892	M.tb-uninfected	0.01	-0.08	0.07	NA
50248	M.tb-infected	0	5.07	0.32	Reverters
50323	M.tb-uninfected	-0.05	0.14	0.02	NA
50292	M.tb-uninfected	-0.04	0.01	-0.2	NA
50360	M.tb-uninfected	-0.04	-0.01	-0.02	NA
50243	M.tb-uninfected	-0.12	0.03	-0.01	NA
50075	M.tb-infected	0.18	-0.42	14.37	End of study Converters
51007	M.tb-uninfected	-0.01	0.11	-0.05	NA
50752	M.tb-uninfected	-0.07	0.03	-0.04	NA
51268	M.tb-uninfected	-0.01	-0.02	0.02	NA
50779	M.tb-infected	0.27	0.09	0.36	End of study Converters
51173	M.tb-uninfected	-0.06	0.1	-0.01	NA
50713	M.tb-uninfected	0.02	-0.19	0.01	NA
50915	M.tb-uninfected	0.02	-0.05	-0.22	NA
50404	M.tb-uninfected	0.02	0.07	0.01	NA
50601	M.tb-infected	0	0.05	3.16	End of study Converters
51106	M.tb-uninfected	-0.18	-0.97	-0.01	NA
50619	M.tb-uninfected	-0.02	0.12	0.02	NA
50033	M.tb-infected	0.31	0	12.33	End of study Converters
50376	M.tb-uninfected	-0.02	-0.04	0.01	NA
50452	M.tb-uninfected	-0.02	-0.12	0.02	NA
52178	M.tb-infected	-0.11	NA	15.46	QFT data only available at Day 336 or end of study
51248	M.tb-uninfected	-0.66	0.06	-0.04	NA
50972	M.tb-uninfected	-0.08	-0.03	-0.04	NA
50853	M.tb-uninfected	-0.05	0.01	-0.01	NA
52766	M.tb-uninfected	0.03	0.02	0.01	NA
52365	M.tb-infected	-0.09	-0.02	11.59	End of study Converters
52288	M.tb-uninfected	0.3	-1.56	0	NA
52287	M.tb-uninfected	-0.08	0	0.06	NA
52071	M.tb-uninfected	-0.11	0.04	-0.01	NA
52676	M.tb-uninfected	0.12	0.01	0	NA
52655	M.tb-uninfected	-0.07	0.02	0.01	NA
51910	M.tb-infected	0.05	0.06	1.2	End of study Converters
52410	M.tb-infected	-1.23	0.08	9.98	End of study Converters
52563	M.tb-uninfected	0.01	-0.02	0.12	NA
10258	M.tb-infected	0	0.73	-0.01	Reverters
50445	M.tb-uninfected	-0.52	-0.34	0.01	NA
50983	M.tb-infected	0.19	0.23	-0.01	Converters at other timepoints
51516	M.tb-uninfected	0.01	0.18	-0.34	NA
52646	M.tb-uninfected	0.03	0.02	-0.05	NA
51470	M.tb-uninfected	-0.17	-0.01	-0.03	NA
10260	M.tb-infected	-0.17	0.2	-0.02	Converters at other timepoints
50132	M.tb-uninfected	-0.02	-0.06	0	NA
20016	M.tb-uninfected	0.32	-1.64	0.04	NA
50123	M.tb-uninfected	0.09	0.03	-0.12	NA
51332	M.tb-uninfected	-0.03	-0.07	0.02	NA
52303	M.tb-uninfected	0.14	-0.24	0.02	NA
50930	M.tb-infected	0.19	2.11	-0.05	Reverters
51892	M.tb-uninfected	-0.03	0.02	0.05	NA
51301	M.tb-infected	-0.03	0.01	11.16	End of study Converters
51602	M.tb-uninfected	0.01	0	0	NA
50205	M.tb-infected	-0.01	3.29	0.05	Reverters
50569	M.tb-uninfected	0.05	-0.03	0.06	NA
50789	M.tb-uninfected	0.07	0.16	-0.01	NA
50392	M.tb-uninfected	0.02	0.09	0	NA
51120	M.tb-uninfected	-0.02	0.22	0.03	NA
50520	M.tb-uninfected	0.01	-0.01	0.03	NA
50459	M.tb-infected	-0.01	0.4	-0.01	Reverters
50732	M.tb-uninfected	-0.04	0.01	0	NA
51137	M.tb-infected	0.06	0.06	0.09	Converters at other timepoints
50508	M.tb-uninfected	0.01	-0.04	-3.03	NA
51133	M.tb-uninfected	-0.07	0.08	-0.01	NA
50498	M.tb-uninfected	0.02	-1.45	-0.12	NA
10583	M.tb-infected	-0.04	0.41	-0.02	Reverters
50201	M.tb-uninfected	-0.02	0.29	-0.2	NA
50294	M.tb-uninfected	-0.02	0.12	-0.04	NA
50264	M.tb-uninfected	0.02	-0.02	-0.01	NA
50278	M.tb-infected	-0.11	0.41	0	Reverters
50510	M.tb-uninfected	0	-0.07	-0.12	NA
51857	M.tb-uninfected	-0.21	0.17	0	NA
51890	M.tb-uninfected	0.11	0.08	-0.03	NA
51183	M.tb-uninfected	-0.41	-0.07	-0.05	NA
50477	M.tb-infected	0.1	-1.58	0.76	End of study Converters
50596	M.tb-uninfected	-0.02	0	-0.12	NA
50087	M.tb-uninfected	-0.02	-0.2	0.01	NA
50810	M.tb-uninfected	-0.02	0.04	0.08	NA
51349	M.tb-uninfected	-0.04	0.01	0.1	NA
53403	M.tb-infected	0.01	0.44	-0.06	Reverters
53248	M.tb-uninfected	-0.07	0.13	0.06	NA
53484	M.tb-uninfected	-0.11	-0.01	0	NA
53385	M.tb-uninfected	-2	0.01	0	NA
53623	M.tb-uninfected	-0.05	0.05	-0.49	NA
53749	M.tb-uninfected	0.09	0.03	-0.01	NA
53499	M.tb-infected	0.1	0.01	2.66	End of study Converters
53574	M.tb-uninfected	-0.26	0.04	-0.02	NA
30048	M.tb-infected	0.1	0.86	0.06	Reverters
20002	M.tb-uninfected	-1.11	-0.05	0.02	NA
50279	M.tb-uninfected	-0.01	0.04	-0.01	NA
50120	M.tb-uninfected	-0.38	-0.09	-0.04	NA
10426	M.tb-infected	-4.25	0.36	0.06	Reverters
50451	M.tb-uninfected	0.01	-0.07	0.02	NA
50241	M.tb-uninfected	-0.05	0.02	-0.01	NA
50192	M.tb-uninfected	0	-0.24	0	NA

## Sheet: Fig 2
Fig. 2a and 2b						Fig. 2c P-values for spearman correlation
Immune parameters	Change in M.tb-infected infants compared to M.tb-uninfected infants	Assay method	AUROC	P-value			EGF	Eotaxin/CCL11	FGF-2	Fractalkine	G-CSF	GM-CSF	GRO	IFN-a2	IFN-g	IL-1b	IL-1ra	IL-2	IL-3	IL-4	IL-5	IL-7	IL-8	IL-10	IL-12 (p40)	IL-12 (p70)	IL-15	IL-17A	IP-10	MCP-1	MCP-3	MDC (CCL22)	MIP-1a	MIP-1b	TGF-a	TNF-a	TNF-b	VEGF	Complement C1q	Complement C2	Complement C3	Complement C3b/iC3b	Complement C4	Complement C4b	Complement C5	Complement C5a	Complement C9	Complement Factor B	Complement factor D
ELISpot BCG	Downregulated in M.tb-infected infants	ELISpot	0.45	0.238		EGF	0	0.754536	0.00442661	4.00625e-06	0.10625	0.000289992	3.15559e-05	0.00104301	0.00077926	0.0085395	9.7875e-05	0.000261617	0.0438152	0.000345869	0.7837	0.000637993	0.00050609	0.267069	0.00537135	1.09939e-05	3.70385e-05	0.0179449	0.0615834	0.768527	0.000111087	0.660561	0.00108225	0.000378631	0.0367135	0.0854283	0.00431975	3.77164e-05	0.116636	0.178078	0.0489029	0.279963	0.00302927	0.998305	0.0120736	0.0491662	0.128189	0.296184	1.34013e-05
ELISpot CMV	Upregulated in M.tb-infected infants	ELISpot	0.54	0.149		Eotaxin/CCL11	0.754536	0	0.141178	0.19292	0.646765	0.103219	0.0957051	0.23665	0.444427	0.0665929	0.0612985	0.427042	0.611573	0.104841	0.542734	0.0938404	0.00263454	0.915343	0.0334453	0.291359	0.543201	0.0767444	0.0421116	2.71565e-13	0.073316	0.0242304	0.795369	0.0292513	0.40694	0.0413863	0.220597	0.0465462	0.3991	0.902577	0.975983	0.932577	0.446226	0.795275	0.315318	0.721232	0.877074	0.984826	0.373633
ELISpot EBV	Downregulated in M.tb-infected infants	ELISpot	0.5	0.572		FGF-2	0.00442661	0.141178	0	3.2883e-11	7.3707e-09	5.83632e-34	0.391071	1.86712e-18	1.04239e-14	5.82428e-52	3.80275e-18	4.72989e-29	0.00320442	1.12502e-06	4.38167e-07	0.000108403	1.47228e-10	0.0105495	2.32688e-14	6.31415e-21	3.62418e-19	4.80459e-17	0.399226	0.888664	2.97518e-24	0.586153	7.43715e-06	3.299e-11	1.74706e-09	1.22817e-06	8.02995e-09	4.05992e-19	0.666065	0.0179076	0.516269	0.761207	0.761207	0.773416	0.0472505	0.660561	0.716211	0.675399	0.6236
ELISpot PPD	Downregulated in M.tb-infected infants	ELISpot	0.53	0.332		Fractalkine	4.00625e-06	0.19292	3.2883e-11	0	1.81541e-08	1.42291e-14	0.0602543	1.95586e-17	2.82256e-09	6.68382e-15	1.13073e-10	1.01859e-11	3.94008e-07	4.39884e-10	0.000581052	5.20216e-08	4.2438e-07	0.00334386	7.08594e-07	2.74948e-10	7.67141e-15	1.3042e-07	0.501511	0.611655	3.27076e-10	0.0182963	4.49741e-05	1.6813e-18	6.75475e-07	1.12865e-06	0.000117315	5.67234e-14	0.524797	0.00733647	0.49717	0.0795948	0.244673	0.325597	0.267069	0.298159	0.58775	0.660561	0.492638
MGIA 1x10^6	Upregulated in M.tb-infected infants	MGIA	0.57	0.126		G-CSF	0.10625	0.646765	7.3707e-09	1.81541e-08	0	2.27988e-09	0.00856386	3.37254e-10	4.31694e-11	1.46423e-09	2.73496e-13	1.82057e-09	0.0431817	6.58382e-05	2.2045e-05	0.000103537	2.30059e-13	4.7812e-06	0.000191923	9.17573e-06	9.41064e-10	8.53987e-10	9.94795e-07	0.653794	1.20768e-09	0.766794	2.92994e-05	1.12079e-08	1.84592e-06	1.29316e-12	5.31891e-07	1.5437e-08	0.0901554	0.000235477	0.109421	0.0650435	0.235964	0.185456	0.0432279	5.11594e-05	0.149617	0.877074	0.647897
MGIA 3x10^6	Upregulated in M.tb-infected infants	MGIA	0.51	0.699		GM-CSF	0.000289992	0.103219	5.83632e-34	1.42291e-14	2.27988e-09	0	0.112048	3.12856e-24	1.31183e-14	1.86718e-28	4.98374e-24	3.63724e-22	0.000690629	5.31742e-08	8.0132e-05	3.87671e-09	3.26055e-10	0.00147732	6.77181e-10	7.40954e-21	1.43139e-19	9.81616e-10	0.267069	0.854852	1.86144e-23	0.191611	2.41809e-05	9.71384e-15	2.57901e-08	8.71803e-07	7.15e-09	1.65989e-14	0.44671	0.125609	0.746949	0.634023	0.406652	0.172947	0.146405	0.601589	0.592581	0.617684	0.516736
Ag85A IgG (D0)	Upregulated in M.tb-infected infants	ELISA	0.59	0.003		GRO	3.15559e-05	0.0957051	0.391071	0.0602543	0.00856386	0.112048	0	0.0667764	0.0564235	0.146405	0.00756604	0.410706	0.674405	0.410706	0.377946	0.0022196	0.00318221	0.0908114	0.939114	0.365304	0.432211	0.175166	0.317061	0.0358759	0.173884	0.984822	0.768311	0.0266031	0.265518	0.0221135	0.646863	0.111281	0.282611	0.040864	0.18032	0.862517	0.182405	0.716411	0.385368	0.216063	0.611435	0.966962	0.0145439
WCL IgG (D0)	Downregulated in M.tb-infected infants	ELISA	0.49	0.876		IFN-a2	0.00104301	0.23665	1.86712e-18	1.95586e-17	3.37254e-10	3.12856e-24	0.0667764	0	1.45335e-13	8.48578e-22	1.31183e-14	6.00855e-19	0.00130763	1.67746e-09	0.000279765	4.25934e-08	3.56034e-11	0.00024583	3.17532e-12	2.21213e-15	5.52264e-21	6.43106e-09	0.0381895	0.839714	4.69874e-15	0.976516	8.25705e-05	1.26804e-18	4.08583e-05	1.74033e-11	4.31618e-08	1.46423e-09	0.681782	0.00819227	0.216063	0.309875	0.622502	0.432099	0.31373	0.265518	0.94165	0.877044	0.636163
Ag85A IgG (D28)	Upregulated in M.tb-infected infants	ELISA	0.48	0.808		IFN-g	0.00077926	0.444427	1.04239e-14	2.82256e-09	4.31694e-11	1.31183e-14	0.0564235	1.45335e-13	0	3.90445e-14	5.06242e-16	4.14584e-15	0.0131414	0.000266775	7.90054e-05	9.59185e-05	9.98173e-13	5.90191e-05	2.48923e-07	2.96608e-12	8.59857e-13	5.36521e-16	9.62547e-05	0.94165	1.01389e-13	0.715336	6.68382e-15	7.59631e-13	4.41039e-09	6.46772e-09	5.53556e-09	5.48056e-11	0.72124	0.01742	0.591915	0.322435	0.0437031	0.164466	0.68858	0.0864945	0.315579	0.444427	0.990932
WCL IgG (D28)	Upregulated in M.tb-infected infants	ELISA	0.53	0.891		IL-1b	0.0085395	0.0665929	5.82428e-52	6.68382e-15	1.46423e-09	1.86718e-28	0.146405	8.48578e-22	3.90445e-14	0	3.71315e-20	1.47337e-39	3.95104e-05	2.80554e-07	6.01893e-08	3.8137e-05	4.29027e-12	0.00191198	3.62418e-19	3.16571e-21	4.45388e-26	1.53733e-15	0.18032	0.863383	1.25405e-25	0.835782	7.10766e-07	1.38703e-12	8.80461e-11	3.65517e-07	1.56017e-10	3.24075e-21	0.75775	0.000898802	0.115579	0.30221	0.768311	0.795275	0.0938404	0.281027	0.864298	0.940805	0.88976
Lymphocytes	Upregulated in M.tb-infected infants	Flow: T cell	0.53	0.73		IL-1ra	9.7875e-05	0.0612985	3.80275e-18	1.13073e-10	2.73496e-13	4.98374e-24	0.00756604	1.31183e-14	5.06242e-16	3.71315e-20	0	4.45041e-17	0.00166549	0.000858698	4.47366e-09	6.1136e-07	5.64087e-19	0.00272342	7.36966e-09	1.38902e-15	2.09874e-13	1.04639e-09	0.0112262	0.773416	5.77119e-36	0.590293	1.21093e-09	2.80935e-10	1.46145e-19	5.82661e-10	7.74269e-25	7.96801e-24	0.646184	0.0051492	0.652617	0.94165	0.253968	0.659852	0.973578	0.0142639	0.303397	0.494173	0.940805
CD4 cells	Downregulated in M.tb-infected infants	Flow: T cell	0.45	0.566		IL-2	0.000261617	0.427042	4.72989e-29	1.01859e-11	1.82057e-09	3.63724e-22	0.410706	6.00855e-19	4.14584e-15	1.47337e-39	4.45041e-17	0	1.56171e-05	2.52134e-06	6.80078e-08	0.000339842	8.04142e-07	4.35776e-05	1.6482e-18	6.14768e-19	1.61385e-29	2.14343e-11	0.139253	0.722217	9.70691e-20	0.910877	2.82526e-09	1.3615e-14	4.32466e-07	9.46655e-08	1.47338e-09	2.23944e-14	0.797855	0.0233707	0.905919	0.318345	0.333683	0.720115	0.779821	0.176617	0.862609	0.760031	0.976692
Activated CD4	Upregulated in M.tb-infected infants	Flow: T cell	0.49	0.921		IL-3	0.0438152	0.611573	0.00320442	3.94008e-07	0.0431817	0.000690629	0.674405	0.00130763	0.0131414	3.95104e-05	0.00166549	1.56171e-05	0	0.142156	0.000365021	0.0300012	0.0394724	0.0761464	0.0973683	0.00148602	4.54438e-05	0.0018481	0.889952	0.0041956	0.000942678	0.660561	0.000384547	0.00392379	0.000140565	0.423468	0.000960164	0.000188314	0.363693	0.210643	0.891347	0.811876	0.267655	0.923426	0.904539	0.681782	0.317513	0.881974	0.965005
Regulatory CD4	Downregulated in M.tb-infected infants	Flow: T cell	0.4	0.04		IL-4	0.000345869	0.104841	1.12502e-06	4.39884e-10	6.58382e-05	5.31742e-08	0.410706	1.67746e-09	0.000266775	2.80554e-07	0.000858698	2.52134e-06	0.142156	0	0.0520963	0.00236726	0.000697946	0.210546	0.00024979	1.4156e-05	6.79221e-07	6.51444e-05	0.800768	0.862609	0.000311731	0.675132	0.00467239	7.34873e-06	0.045412	0.00496243	0.0747206	0.000400232	0.254633	0.250574	0.761207	0.165995	0.239094	0.592581	0.340272	0.297469	0.915343	0.0421163	0.212812
CD8 cells	Upregulated in M.tb-infected infants	Flow: T cell	0.55	0.644		IL-5	0.7837	0.542734	4.38167e-07	0.000581052	2.2045e-05	8.0132e-05	0.377946	0.000279765	7.90054e-05	6.01893e-08	4.47366e-09	6.80078e-08	0.000365021	0.0520963	0	0.327824	0.00870195	6.82213e-05	0.000600367	4.92825e-06	0.000101028	8.55593e-05	0.0292645	0.833569	6.37731e-09	0.503532	0.00229151	0.0180836	9.78738e-09	0.0193051	4.78949e-09	5.09062e-10	0.622502	0.0118824	0.195787	0.94165	0.795369	0.64198	0.114186	0.301899	0.990932	0.765664	0.863097
Activated CD8	Upregulated in M.tb-infected infants	Flow: T cell	0.52	0.807		IL-7	0.000637993	0.0938404	0.000108403	5.20216e-08	0.000103537	3.87671e-09	0.0022196	4.25934e-08	9.59185e-05	3.8137e-05	6.1136e-07	0.000339842	0.0300012	0.00236726	0.327824	0	2.84429e-07	0.000307994	1.91167e-05	0.000361026	2.52943e-05	0.0065882	0.146887	0.917399	1.79657e-05	0.0176134	0.00024979	8.71906e-11	0.000318613	1.51322e-08	0.000339478	0.00344792	0.662705	0.022536	0.453289	0.0753197	0.467239	0.924195	0.355554	0.18032	0.453161	0.115217	0.385108
Regulatory CD8	Downregulated in M.tb-infected infants	Flow: T cell	0.47	0.347		IL-8	0.00050609	0.00263454	1.47228e-10	4.2438e-07	2.30059e-13	3.26055e-10	0.00318221	3.56034e-11	9.98173e-13	4.29027e-12	5.64087e-19	8.04142e-07	0.0394724	0.000697946	0.00870195	2.84429e-07	0	0.000693127	0.000103537	3.18472e-07	3.47695e-06	1.71896e-17	0.000157562	0.815269	2.25526e-15	0.88976	1.15037e-07	4.47084e-09	3.13607e-09	2.27896e-12	2.18255e-10	2.78645e-13	0.322167	4.24102e-07	0.13733	0.0407371	0.0666343	0.351167	0.344087	0.0107554	0.297097	0.171155	0.901757
Non activated monocytes (suppressors)	Downregulated in M.tb-infected infants	Flow: T cell	0.47	0.667		IL-10	0.267069	0.915343	0.0105495	0.00334386	4.7812e-06	0.00147732	0.0908114	0.00024583	5.90191e-05	0.00191198	0.00272342	4.35776e-05	0.0761464	0.210546	6.82213e-05	0.000307994	0.000693127	0	0.0421163	0.0222168	0.000940539	0.00882576	2.90899e-08	0.118575	0.000864493	0.765664	0.00314047	2.23086e-05	0.00475497	5.5109e-12	0.000534094	0.00476636	0.0762664	0.00309402	0.771321	0.0612985	0.116636	0.831164	0.761207	0.00322028	0.716211	0.31443	0.373577
Activated monocytes	Upregulated in M.tb-infected infants	Flow: T cell	0.54	0.51		IL-12 (p40)	0.00537135	0.0334453	2.32688e-14	7.08594e-07	0.000191923	6.77181e-10	0.939114	3.17532e-12	2.48923e-07	3.62418e-19	7.36966e-09	1.6482e-18	0.0973683	0.00024979	0.000600367	1.91167e-05	0.000103537	0.0421163	0	6.63833e-13	9.78205e-16	1.95608e-05	0.592581	0.42313	3.26892e-09	0.338944	9.91113e-07	2.2825e-08	0.000170994	0.000810185	5.57504e-06	5.42926e-07	0.840024	0.380213	0.322435	0.169986	0.781071	0.973178	0.833569	0.632707	0.593416	0.779821	0.800768
Inflammatory monocytes	Downregulated in M.tb-infected infants	Flow: T cell	0.48	0.435		IL-12 (p70)	1.09939e-05	0.291359	6.31415e-21	2.74948e-10	9.17573e-06	7.40954e-21	0.365304	2.21213e-15	2.96608e-12	3.16571e-21	1.38902e-15	6.14768e-19	0.00148602	1.4156e-05	4.92825e-06	0.000361026	3.18472e-07	0.0222168	6.63833e-13	0	2.17155e-15	5.1794e-06	0.646184	0.664982	8.12593e-18	0.450507	2.95399e-05	1.42586e-08	4.31335e-09	8.60033e-05	2.45095e-07	4.43109e-15	0.605836	0.797855	0.269388	0.408738	0.124966	0.293783	0.716211	0.676308	0.695247	0.438259	0.592581
B cells	Upregulated in M.tb-infected infants	Flow: T cell	0.54	0.566		IL-15	3.70385e-05	0.543201	3.62418e-19	7.67141e-15	9.41064e-10	1.43139e-19	0.432211	5.52264e-21	8.59857e-13	4.45388e-26	2.09874e-13	1.61385e-29	4.54438e-05	6.79221e-07	0.000101028	2.52943e-05	3.47695e-06	0.000940539	9.78205e-16	2.17155e-15	0	6.43106e-09	0.211672	0.322167	3.51615e-13	0.766794	0.00030642	3.90731e-12	0.00024979	7.8561e-08	3.09803e-06	2.55053e-10	0.604549	0.133856	0.797855	0.537666	0.622502	0.973178	0.993723	0.418745	0.714311	0.863383	0.689075
NK cells	Upregulated in M.tb-infected infants	Flow: T cell	0.49	0.773		IL-17A	0.0179449	0.0767444	4.80459e-17	1.3042e-07	8.53987e-10	9.81616e-10	0.175166	6.43106e-09	5.36521e-16	1.53733e-15	1.04639e-09	2.14343e-11	0.0018481	6.51444e-05	8.55593e-05	0.0065882	1.71896e-17	0.00882576	1.95608e-05	5.1794e-06	6.43106e-09	0	0.125981	0.120144	2.90956e-11	0.782396	5.52362e-06	1.05031e-08	8.95061e-06	1.01595e-06	8.13495e-06	2.17198e-12	0.998305	0.00118011	0.578206	0.44363	0.97579	0.832093	0.125582	0.154819	0.745889	0.353026	0.795275
Non CD3 NK cells	Downregulated in M.tb-infected infants	Flow: T cell	0.42	0.565		IP-10	0.0615834	0.0421116	0.399226	0.501511	9.94795e-07	0.267069	0.317061	0.0381895	9.62547e-05	0.18032	0.0112262	0.139253	0.889952	0.800768	0.0292645	0.146887	0.000157562	2.90899e-08	0.592581	0.646184	0.211672	0.125981	0	0.0242628	0.0964192	0.802895	0.0713119	0.1316	0.265526	3.92648e-12	0.0649608	0.516945	0.000810185	5.52362e-06	0.0479355	0.0159714	0.797059	0.301899	0.223889	0.000150573	0.00599789	0.0418182	0.00149286
NKT cells	Upregulated in M.tb-infected infants	Flow: T cell	0.52	0.447		MCP-1	0.768527	2.71565e-13	0.888664	0.611655	0.653794	0.854852	0.0358759	0.839714	0.94165	0.863383	0.773416	0.722217	0.0041956	0.862609	0.833569	0.917399	0.815269	0.118575	0.42313	0.664982	0.322167	0.120144	0.0242628	0	0.880315	0.303762	0.232602	0.637838	0.797855	0.437802	0.797855	0.690551	0.00548174	0.0181715	0.32851	0.387561	0.891806	0.0519038	0.226053	0.00948281	0.387576	0.234642	0.79487
Bright NK cells CD16+	Downregulated in M.tb-infected infants	Flow: T cell	0.48	0.913		MCP-3	0.000111087	0.073316	2.97518e-24	3.27076e-10	1.20768e-09	1.86144e-23	0.173884	4.69874e-15	1.01389e-13	1.25405e-25	5.77119e-36	9.70691e-20	0.000942678	0.000311731	6.37731e-09	1.79657e-05	2.25526e-15	0.000864493	3.26892e-09	8.12593e-18	3.51615e-13	2.90956e-11	0.0964192	0.880315	0	0.827908	4.18931e-11	1.71568e-10	4.54771e-31	8.06389e-08	1.13003e-29	1.26436e-27	0.385108	0.00393192	0.869703	0.79487	0.183246	0.518038	0.797855	0.199088	0.904539	0.965788	0.738736
Bright NK cells CD16-	Downregulated in M.tb-infected infants	Flow: T cell	0.48	0.818		MDC (CCL22)	0.660561	0.0242304	0.586153	0.0182963	0.766794	0.191611	0.984822	0.976516	0.715336	0.835782	0.590293	0.910877	0.660561	0.675132	0.503532	0.0176134	0.88976	0.765664	0.338944	0.450507	0.766794	0.782396	0.802895	0.303762	0.827908	0	0.886025	0.287001	0.908019	0.780129	0.453289	0.578206	0.328414	0.262678	0.0802018	0.287407	0.613485	0.0817404	0.0325023	0.857564	0.669037	0.742928	0.0145555
CD16+ NK cells	Downregulated in M.tb-infected infants	Flow: T cell	0.45	0.631		MIP-1a	0.00108225	0.795369	7.43715e-06	4.49741e-05	2.92994e-05	2.41809e-05	0.768311	8.25705e-05	6.68382e-15	7.10766e-07	1.21093e-09	2.82526e-09	0.000384547	0.00467239	0.00229151	0.00024979	1.15037e-07	0.00314047	9.91113e-07	2.95399e-05	0.00030642	5.52362e-06	0.0713119	0.232602	4.18931e-11	0.886025	0	8.71803e-07	4.44626e-10	0.000192176	2.27988e-09	3.13607e-09	0.761207	0.0107554	0.439319	0.392797	0.0358759	0.917399	0.23469	0.322167	0.00362658	0.162602	0.780129
CD16- NK cells	Downregulated in M.tb-infected infants	Flow: T cell	0.41	0.514		MIP-1b	0.000378631	0.0292513	3.299e-11	1.6813e-18	1.12079e-08	9.71384e-15	0.0266031	1.26804e-18	7.59631e-13	1.38703e-12	2.80935e-10	1.3615e-14	0.00392379	7.34873e-06	0.0180836	8.71906e-11	4.47084e-09	2.23086e-05	2.2825e-08	1.42586e-08	3.90731e-12	1.05031e-08	0.1316	0.637838	1.71568e-10	0.287001	8.71803e-07	0	1.87449e-05	1.66611e-15	0.000351003	2.11115e-08	0.49767	0.000135894	0.901757	0.00687577	0.040043	0.11784	0.318345	0.00512847	0.156461	0.165478	0.40694
CD4+CD26+	Downregulated in M.tb-infected infants	Flow: MAIT cell	0.36	0.042		TGF-a	0.0367135	0.40694	1.74706e-09	6.75475e-07	1.84592e-06	2.57901e-08	0.265518	4.08583e-05	4.41039e-09	8.80461e-11	1.46145e-19	4.32466e-07	0.000140565	0.045412	9.78738e-09	0.000318613	3.13607e-09	0.00475497	0.000170994	4.31335e-09	0.00024979	8.95061e-06	0.265526	0.797855	4.54771e-31	0.908019	4.44626e-10	1.87449e-05	0	4.64543e-05	3.80969e-17	7.26532e-28	0.0923987	0.00229151	0.980294	0.164268	0.0612985	0.267069	0.94165	0.103051	0.84728	0.494173	0.761207
CD4+CD27+	Downregulated in M.tb-infected infants	Flow: MAIT cell	0.37	0.11		TNF-a	0.0854283	0.0413863	1.22817e-06	1.12865e-06	1.29316e-12	8.71803e-07	0.0221135	1.74033e-11	6.46772e-09	3.65517e-07	5.82661e-10	9.46655e-08	0.423468	0.00496243	0.0193051	1.51322e-08	2.27896e-12	5.5109e-12	0.000810185	8.60033e-05	7.8561e-08	1.01595e-06	3.92648e-12	0.437802	8.06389e-08	0.780129	0.000192176	1.66611e-15	4.64543e-05	0	7.90223e-05	9.76297e-05	0.000898802	4.98211e-07	0.646863	0.000113439	0.0061047	0.112113	0.267069	6.52187e-05	0.239094	0.387162	0.0139334
CD4+CD161+	Upregulated in M.tb-infected infants	Flow: MAIT cell	0.61	0.321		TNF-b	0.00431975	0.220597	8.02995e-09	0.000117315	5.31891e-07	7.15e-09	0.646863	4.31618e-08	5.53556e-09	1.56017e-10	7.74269e-25	1.47338e-09	0.000960164	0.0747206	4.78949e-09	0.000339478	2.18255e-10	0.000534094	5.57504e-06	2.45095e-07	3.09803e-06	8.13495e-06	0.0649608	0.797855	1.13003e-29	0.453289	2.27988e-09	0.000351003	3.80969e-17	7.90223e-05	0	1.86939e-15	0.494173	0.0148876	0.714311	0.7506	0.140187	0.850164	0.833569	0.0381506	0.765664	0.538106	0.98946
CD4 MAITS	Downregulated in M.tb-infected infants	Flow: MAIT cell	0.48	0.772		VEGF	3.77164e-05	0.0465462	4.05992e-19	5.67234e-14	1.5437e-08	1.65989e-14	0.111281	1.46423e-09	5.48056e-11	3.24075e-21	7.96801e-24	2.23944e-14	0.000188314	0.000400232	5.09062e-10	0.00344792	2.78645e-13	0.00476636	5.42926e-07	4.43109e-15	2.55053e-10	2.17198e-12	0.516945	0.690551	1.26436e-27	0.578206	3.13607e-09	2.11115e-08	7.26532e-28	9.76297e-05	1.86939e-15	0	0.37083	0.00775311	0.592581	0.746949	0.288417	0.678904	0.488584	0.328414	0.509051	0.935967	0.891062
CD4 MAITS CD27+	Downregulated in M.tb-infected infants	Flow: MAIT cell	0.44	0.62		Complement C1q	0.116636	0.3991	0.666065	0.524797	0.0901554	0.44671	0.282611	0.681782	0.72124	0.75775	0.646184	0.797855	0.363693	0.254633	0.622502	0.662705	0.322167	0.0762664	0.840024	0.605836	0.604549	0.998305	0.000810185	0.00548174	0.385108	0.328414	0.761207	0.49767	0.0923987	0.000898802	0.494173	0.37083	0	0.00660566	0.0072939	3.38726e-05	0.0612985	1.04908e-06	4.26777e-10	0.236595	0.343271	0.0057877	1.04908e-06
CD4 MAITS CD26+	Downregulated in M.tb-infected infants	Flow: MAIT cell	0.44	0.477		Complement C2	0.178078	0.902577	0.0179076	0.00733647	0.000235477	0.125609	0.040864	0.00819227	0.01742	0.000898802	0.0051492	0.0233707	0.210643	0.250574	0.0118824	0.022536	4.24102e-07	0.00309402	0.380213	0.797855	0.133856	0.00118011	5.52362e-06	0.0181715	0.00393192	0.262678	0.0107554	0.000135894	0.00229151	4.98211e-07	0.0148876	0.00775311	0.00660566	0	1.25022e-09	3.49357e-09	0.0532295	0.00355551	6.98251e-05	1.44213e-06	0.0182335	0.0647442	4.14865e-07
CD4 MAITS CD161+	Upregulated in M.tb-infected infants	Flow: MAIT cell	0.53	0.586		Complement C3	0.0489029	0.975983	0.516269	0.49717	0.109421	0.746949	0.18032	0.216063	0.591915	0.115579	0.652617	0.905919	0.891347	0.761207	0.195787	0.453289	0.13733	0.771321	0.322435	0.269388	0.797855	0.578206	0.0479355	0.32851	0.869703	0.0802018	0.439319	0.901757	0.980294	0.646863	0.714311	0.592581	0.0072939	1.25022e-09	0	0.0647442	0.269873	0.00010852	1.57057e-05	0.0757616	0.0894067	0.674405	0.210643
CD8+CD26+	Downregulated in M.tb-infected infants	Flow: MAIT cell	0.4	0.386		Complement C3b/iC3b	0.279963	0.932577	0.761207	0.0795948	0.0650435	0.634023	0.862517	0.309875	0.322435	0.30221	0.94165	0.318345	0.811876	0.165995	0.94165	0.0753197	0.0407371	0.0612985	0.169986	0.408738	0.537666	0.44363	0.0159714	0.387561	0.79487	0.287407	0.392797	0.00687577	0.164268	0.000113439	0.7506	0.746949	3.38726e-05	3.49357e-09	0.0647442	0	7.84566e-06	7.23459e-05	1.00107e-05	0.0285169	0.839162	0.133594	0.000490334
CD8+CD27+	Downregulated in M.tb-infected infants	Flow: MAIT cell	0.4	0.38		Complement C4	0.00302927	0.446226	0.761207	0.244673	0.235964	0.406652	0.182405	0.622502	0.0437031	0.768311	0.253968	0.333683	0.267655	0.239094	0.795369	0.467239	0.0666343	0.116636	0.781071	0.124966	0.622502	0.97579	0.797059	0.891806	0.183246	0.613485	0.0358759	0.040043	0.0612985	0.0061047	0.140187	0.288417	0.0612985	0.0532295	0.269873	7.84566e-06	0	4.64792e-09	0.592581	0.809343	0.44363	0.0297222	0.546678
CD8+CD161+	Downregulated in M.tb-infected infants	Flow: MAIT cell	0.49	0.324		Complement C4b	0.998305	0.795275	0.773416	0.325597	0.185456	0.172947	0.716411	0.432099	0.164466	0.795275	0.659852	0.720115	0.923426	0.592581	0.64198	0.924195	0.351167	0.831164	0.973178	0.293783	0.973178	0.832093	0.301899	0.0519038	0.518038	0.0817404	0.917399	0.11784	0.267069	0.112113	0.850164	0.678904	1.04908e-06	0.00355551	0.00010852	7.23459e-05	4.64792e-09	0	2.08692e-12	0.692323	0.149617	0.000604124	0.975727
CD8 MAITS	Upregulated in M.tb-infected infants	Flow: MAIT cell	0.5	0.367		Complement C5	0.0120736	0.315318	0.0472505	0.267069	0.0432279	0.146405	0.385368	0.31373	0.68858	0.0938404	0.973578	0.779821	0.904539	0.340272	0.114186	0.355554	0.344087	0.761207	0.833569	0.716211	0.993723	0.125582	0.223889	0.226053	0.797855	0.0325023	0.23469	0.318345	0.94165	0.267069	0.833569	0.488584	4.26777e-10	6.98251e-05	1.57057e-05	1.00107e-05	0.592581	2.08692e-12	0	0.375538	0.0182416	3.00836e-06	0.00018522
CD8 MAITS CD27+	Downregulated in M.tb-infected infants	Flow: MAIT cell	0.41	0.611		Complement C5a	0.0491662	0.721232	0.660561	0.298159	5.11594e-05	0.601589	0.216063	0.265518	0.0864945	0.281027	0.0142639	0.176617	0.681782	0.297469	0.301899	0.18032	0.0107554	0.00322028	0.632707	0.676308	0.418745	0.154819	0.000150573	0.00948281	0.199088	0.857564	0.322167	0.00512847	0.103051	6.52187e-05	0.0381506	0.328414	0.236595	1.44213e-06	0.0757616	0.0285169	0.809343	0.692323	0.375538	0	0.000945102	0.00011894	3.67925e-06
CD8 MAITS CD26+	Downregulated in M.tb-infected infants	Flow: MAIT cell	0.4	0.398		Complement C9	0.128189	0.877074	0.716211	0.58775	0.149617	0.592581	0.611435	0.94165	0.315579	0.864298	0.303397	0.862609	0.317513	0.915343	0.990932	0.453161	0.297097	0.716211	0.593416	0.695247	0.714311	0.745889	0.00599789	0.387576	0.904539	0.669037	0.00362658	0.156461	0.84728	0.239094	0.765664	0.509051	0.343271	0.0182335	0.0894067	0.839162	0.44363	0.149617	0.0182416	0.000945102	0	1.14585e-05	0.00703892
CD8 MAITS CD161+	Upregulated in M.tb-infected infants	Flow: MAIT cell	0.53	0.895		Complement Factor B	0.296184	0.984826	0.675399	0.660561	0.877074	0.617684	0.966962	0.877044	0.444427	0.940805	0.494173	0.760031	0.881974	0.0421163	0.765664	0.115217	0.171155	0.31443	0.779821	0.438259	0.863383	0.353026	0.0418182	0.234642	0.965788	0.742928	0.162602	0.165478	0.494173	0.387162	0.538106	0.935967	0.0057877	0.0647442	0.674405	0.133594	0.0297222	0.000604124	3.00836e-06	0.00011894	1.14585e-05	0	0.417586
CD163+ Monocytes (anti-Inflammatory)	Downregulated in M.tb-infected infants	Flow: MAIT cell	0.38	0.339		Complement factor D	1.34013e-05	0.373633	0.6236	0.492638	0.647897	0.516736	0.0145439	0.636163	0.990932	0.88976	0.940805	0.976692	0.965005	0.212812	0.863097	0.385108	0.901757	0.373577	0.800768	0.592581	0.689075	0.795275	0.00149286	0.79487	0.738736	0.0145555	0.780129	0.40694	0.761207	0.0139334	0.98946	0.891062	1.04908e-06	4.14865e-07	0.210643	0.000490334	0.546678	0.975727	0.00018522	3.67925e-06	0.00703892	0.417586	0
Transitional-Regulatory B cells	Downregulated in M.tb-infected infants	Flow: B cell	0.44	0.196		Complement Factor I	0.0602328	0.288417	0.0296038	0.00992464	5.5369e-05	0.045956	0.632707	0.15984	0.0558411	0.00294284	0.018181	0.0221386	0.0496657	0.646765	0.0446752	0.248343	0.000123244	0.333683	0.0938404	0.614406	0.311339	0.000919195	0.00191198	0.488584	0.0183564	0.0120572	0.143566	0.000463241	0.0381506	0.0278705	0.209583	0.00605478	0.00341017	4.16812e-09	0.0148214	0.00944343	0.846899	0.0200517	3.23244e-08	1.43888e-06	0.000272283	0.11306	3.16554e-07
Plasmoblasts1	Downregulated in M.tb-infected infants	Flow: B cell	0.41	0.21		MBL	0.675399	0.119657	0.679651	0.176153	0.983412	0.768311	0.661903	0.789378	0.907762	0.602957	0.796287	0.712944	0.65963	0.593156	0.602947	0.800768	0.754536	0.219343	0.904539	0.797855	0.441443	0.897766	0.669037	0.210557	0.387162	0.0296038	0.461984	0.532974	0.133594	0.837688	0.181742	0.7506	0.7837	0.265518	0.00985925	0.973178	0.255646	0.0932959	0.00228777	0.871862	0.993723	0.716211	0.314376
Plasmoblasts2	Downregulated in M.tb-infected infants	Flow: B cell	0.49	0.984
Plasmoblasts3	Downregulated in M.tb-infected infants	Flow: B cell	0.45	0.706		Figure 2c Spearman correlation coefficient
Immature B cells	Downregulated in M.tb-infected infants	Flow: B cell	0.48	0.726			EGF	Eotaxin/CCL11	FGF-2	Fractalkine	G-CSF	GM-CSF	GRO	IFN-a2	IFN-g	IL-1b	IL-1ra	IL-2	IL-3	IL-4	IL-5	IL-7	IL-8	IL-10	IL-12 (p40)	IL-12 (p70)	IL-15	IL-17A	IP-10	MCP-1	MCP-3	MDC (CCL22)	MIP-1a	MIP-1b	TGF-a	TNF-a	TNF-b	VEGF	Complement C1q	Complement C2	Complement C3	Complement C3b/iC3b	Complement C4	Complement C4b	Complement C5	Complement C5a	Complement C9	Complement Factor B	Complement factor D
IgG+CD5+ B cells	Downregulated in M.tb-infected infants	Flow: B cell	0.48	0.427		EGF	1	0.0369757	0.249671	0.3822	0.152765	0.311722	0.349637	0.286879	0.289682	0.239982	0.329469	0.337099	0.312686	0.315169	0.0329471	0.331467	0.298506	0.119763	0.317868	0.384734	0.406179	0.21331	-0.173057	0.0341605	0.327991	-0.0499413	0.325427	0.30328	0.200236	0.161235	0.280366	0.349874	-0.153377	-0.134414	0.194006	-0.112898	0.266694	-0.000177387	-0.230275	-0.186327	-0.14928	0.111192	-0.374068
Memory B cells	Downregulated in M.tb-infected infants	Flow: B cell	0.44	0.582		Eotaxin/CCL11	0.0369757	1	0.140338	0.126649	0.0518884	0.154907	-0.156253	0.118771	0.0794038	0.175437	0.172756	0.0895116	-0.0980446	0.15797	0.0683641	0.178343	0.262188	-0.0130891	0.252754	0.111315	0.0781666	0.165036	0.18576	0.562412	0.166908	0.202991	-0.0349049	0.197475	0.0891434	0.186397	0.135214	0.184538	0.0889115	-0.0146039	-0.00399674	0.0103418	-0.0812142	0.0309858	0.103735	-0.042268	-0.0185087	-0.00237501	0.0932704
Naive B cells	Downregulated in M.tb-infected infants	Flow: B cell	0.53	0.782		FGF-2	0.249671	0.140338	1	0.521691	0.462503	0.806939	0.0874463	0.65645	0.589712	0.903855	0.642428	0.805821	0.428768	0.411527	0.426487	0.36858	0.507149	0.245151	0.715073	0.707165	0.742132	0.627809	0.0861878	0.0164599	0.720205	-0.0609185	0.42852	0.520128	0.499713	0.397779	0.512785	0.662947	0.0502403	0.218412	-0.0743661	0.0372925	-0.0370099	0.0343398	0.187119	0.0512033	-0.0430443	0.0501022	-0.0567073
CD5+ B cells	Downregulated in M.tb-infected infants	Flow: B cell	0.48	0.785		Fractalkine	0.3822	0.126649	0.521691	1	0.453401	0.591743	0.174057	0.641863	0.476866	0.607681	0.509706	0.571536	0.65491	0.510449	0.305547	0.494551	0.415357	0.277478	0.517679	0.523473	0.67443	0.430716	0.0714629	-0.05698	0.500297	0.211752	0.395616	0.649069	0.425915	0.400158	0.36399	0.581037	0.0704524	0.243975	-0.0773378	0.171127	0.118731	0.101754	0.113758	0.107539	0.0627491	0.0529321	-0.0751621
CD24+ B cells	Downregulated in M.tb-infected infants	Flow: B cell	0.43	0.976		G-CSF	0.152765	0.0518884	0.462503	0.453401	1	0.48055	0.232128	0.505713	0.518893	0.495704	0.562259	0.517105	0.313699	0.346603	0.367003	0.369556	0.565313	0.407777	0.408171	0.387643	0.563389	0.488818	0.400938	-0.0507815	0.485028	0.0345597	0.403945	0.457681	0.409656	0.549219	0.456885	0.459304	0.163525	0.321161	-0.161973	0.178117	0.120256	0.13183	0.190301	0.34999	0.141901	-0.0190646	0.0531104
CD27+ B cells	Downregulated in M.tb-infected infants	Flow: B cell	0.45	0.781		GM-CSF	0.311722	0.154907	0.806939	0.591743	0.48055	1	0.151695	0.729496	0.590965	0.776655	0.72063	0.740685	0.480488	0.454079	0.34748	0.529812	0.503283	0.298557	0.615279	0.709738	0.749956	0.491494	0.111154	0.0215132	0.715899	0.127823	0.407444	0.59345	0.471846	0.406466	0.519901	0.593709	0.0816443	0.150693	-0.0410572	0.0565609	0.0883911	0.136405	0.143958	0.060587	-0.0618185	0.0597562	-0.0718534
CD38+ B cells	Downregulated in M.tb-infected infants	Flow: B cell	0.41	0.036		GRO	0.349637	-0.156253	0.0874463	0.174057	0.232128	0.151695	1	0.172861	0.176234	0.143431	0.235336	0.0921425	-0.0821139	0.0871851	0.0931825	0.300358	0.257729	0.171616	-0.0119273	0.0969998	0.0964561	0.131267	0.100269	-0.191137	0.13162	-0.00234073	0.0398927	0.2003	0.116111	0.205778	0.0583592	0.152506	-0.110366	0.192457	-0.138572	-0.0212991	0.13264	0.0429248	-0.0912458	0.124646	0.0587212	-0.00564368	-0.224398
IgD+ B cells	Downregulated in M.tb-infected infants	Flow: B cell	0.52	0.812		IFN-a2	0.286879	0.118771	0.65645	0.641863	0.505713	0.729496	0.172861	1	0.576831	0.707557	0.59578	0.697515	0.45972	0.500216	0.32619	0.506612	0.529733	0.343614	0.672183	0.631785	0.765454	0.472479	0.192797	-0.0236878	0.605465	0.00364613	0.383397	0.659136	0.366025	0.535075	0.496972	0.492761	0.048693	0.245256	-0.132569	0.108731	0.0582216	0.0855074	0.106412	0.116503	-0.00856566	0.0196784	-0.0562499
IgG+ B cells	Downregulated in M.tb-infected infants	Flow: B cell	0.45	0.75		IFN-g	0.289682	0.0794038	0.589712	0.476866	0.518893	0.590965	0.176234	0.576831	1	0.593599	0.612557	0.638178	0.371762	0.319563	0.345535	0.372787	0.554416	0.365729	0.534767	0.567165	0.634751	0.613616	0.329868	-0.00838658	0.573439	-0.0423093	0.6668	0.555299	0.490376	0.465451	0.519492	0.521026	0.0423275	0.220025	0.0646647	0.103747	0.190552	0.138277	0.0470107	0.165653	0.103982	-0.0841653	-0.00143859
Inhibitory CD4 cells	Upregulated in M.tb-infected infants	Flow: T cell	0.55	0.493		IL-1b	0.239982	0.175437	0.903855	0.607681	0.495704	0.776655	0.143431	0.707557	0.593599	1	0.687095	0.873986	0.560391	0.43847	0.465804	0.400488	0.555397	0.30034	0.790676	0.724061	0.818484	0.619172	0.133821	-0.020527	0.750555	0.0246872	0.466394	0.564033	0.54519	0.427883	0.56514	0.702202	0.0389486	0.303289	-0.165673	0.111844	0.0366563	0.0322142	0.167591	0.11471	0.0210012	0.00957963	-0.017322
Inhibitory CD8 cells	Upregulated in M.tb-infected infants	Flow: T cell	0.53	0.453		IL-1ra	0.329469	0.172756	0.642428	0.509706	0.562259	0.72063	0.235336	0.59578	0.612557	0.687095	1	0.670139	0.451763	0.295161	0.484041	0.458195	0.656078	0.281758	0.584236	0.630308	0.647314	0.48655	0.224841	0.033365	0.817431	0.0603336	0.55197	0.499098	0.686091	0.491371	0.782764	0.719936	0.0537046	0.252368	-0.0546601	-0.00856417	0.116467	0.0515484	0.0043973	0.224971	0.106065	-0.0767783	-0.00899769
Monocytes	Downregulated in M.tb-infected infants	Flow: T cell	0.5	0.993		IL-2	0.337099	0.0895116	0.805821	0.571536	0.517105	0.740685	0.0921425	0.697515	0.638178	0.873986	0.670139	1	0.582168	0.425115	0.485581	0.363451	0.439374	0.401188	0.784094	0.719138	0.848831	0.564581	0.15393	-0.0445319	0.710742	0.0138773	0.560715	0.628404	0.456611	0.467763	0.562073	0.624383	-0.0329811	0.230555	0.015944	0.115039	0.109663	-0.0466933	0.0368623	0.147598	0.0228937	-0.0422274	0.00391767
ML ratio	Downregulated in M.tb-infected infants	Flow: T cell	0.49	0.765		IL-3	0.312686	-0.0980446	0.428768	0.65491	0.313699	0.480488	-0.0821139	0.45972	0.371762	0.560391	0.451763	0.582168	1	0.244021	0.49956	0.335777	0.321919	0.304423	0.321265	0.476536	0.585677	0.448346	-0.0277158	-0.418609	0.470242	0.0855592	0.545737	0.421139	0.531346	0.141838	0.490951	0.51907	-0.159899	0.211552	-0.0288949	0.047349	0.190331	0.019155	0.0239732	0.0804723	0.173679	-0.0310875	0.00996183
Gamma delta cells	Upregulated in M.tb-infected infants	Flow: T cell	0.54	0.239		IL-4	0.315169	0.15797	0.411527	0.510449	0.346603	0.454079	0.0871851	0.500216	0.319563	0.43847	0.295161	0.425115	0.244021	1	0.191677	0.306048	0.300546	0.137491	0.408376	0.391267	0.480551	0.348043	-0.0292344	-0.020878	0.317362	0.049063	0.292599	0.383721	0.198199	0.254209	0.191394	0.313088	-0.120494	0.121378	0.0397852	0.144404	0.123739	0.0636708	0.10226	-0.111244	-0.0129579	0.203374	-0.12991
EGF	Upregulated in M.tb-infected infants	Luminex	0.47	0.127		IL-5	0.0329471	0.0683641	0.426487	0.305547	0.367003	0.34748	0.0931825	0.32619	0.345535	0.465804	0.484041	0.485581	0.49956	0.191677	1	0.113882	0.241027	0.372426	0.392471	0.411591	0.395709	0.343919	0.204722	-0.0251212	0.481374	0.0736085	0.316413	0.219511	0.494815	0.217286	0.530737	0.515066	0.0592271	0.239056	-0.140436	0.00878291	0.0319644	0.0564939	0.160026	0.110713	-0.00141799	0.0384144	-0.0214974
Eotaxin/CCL11	Upregulated in M.tb-infected infants	Luminex	0.6	0.027		IL-7	0.331467	0.178343	0.36858	0.494551	0.369556	0.529812	0.300358	0.506612	0.372787	0.400488	0.458195	0.363451	0.335777	0.306048	0.113882	1	0.471433	0.365809	0.488949	0.355732	0.446338	0.271913	0.157451	0.0132899	0.403317	0.241102	0.397838	0.569308	0.351285	0.508615	0.371832	0.293431	-0.0580259	0.240715	0.0958862	0.197929	0.089304	-0.0127486	-0.109857	0.152206	0.0915953	-0.181809	0.1044
FGF-2	Upregulated in M.tb-infected infants	Luminex	0.58	0.082		IL-8	0.298506	0.262188	0.507149	0.415357	0.565313	0.503283	0.257729	0.529733	0.554416	0.555397	0.656078	0.439374	0.321919	0.300546	0.241027	0.471433	1	0.313592	0.422427	0.439487	0.450381	0.636294	0.320496	0.0265678	0.602917	0.0162206	0.493096	0.469944	0.494578	0.545685	0.555768	0.569692	0.102522	0.425762	-0.152235	0.19597	0.175352	0.0972356	0.0983214	0.233532	0.107851	-0.140349	0.0148762
Fractalkine	Upregulated in M.tb-infected infants	Luminex	0.56	0.083		IL-10	0.119763	-0.0130891	0.245151	0.277478	0.407777	0.298557	0.171616	0.343614	0.365729	0.30034	0.281758	0.401188	0.304423	0.137491	0.372426	0.365809	0.313592	1	0.25743	0.234146	0.358757	0.251167	0.479729	-0.159967	0.308619	0.0377841	0.315122	0.382003	0.278865	0.573492	0.354474	0.271216	0.183393	0.286059	-0.0388384	0.195388	0.165204	0.0276058	0.0396053	0.28484	0.0465886	-0.115195	0.100939
G-CSF	Upregulated in M.tb-infected infants	Luminex	0.6	0.025		IL-12 (p40)	0.317868	0.252754	0.715073	0.517679	0.408171	0.615279	-0.0119273	0.672183	0.534767	0.790676	0.584236	0.784094	0.321265	0.408376	0.392471	0.488949	0.422427	0.25743	1	0.689723	0.766241	0.458149	0.0785436	0.108581	0.595404	0.126229	0.533084	0.569003	0.417386	0.372159	0.499514	0.522063	-0.0318955	0.123263	0.143643	0.186536	0.0443809	-0.00610621	0.033376	0.0744626	0.0818172	0.0471032	0.0390048
GM-CSF	Upregulated in M.tb-infected infants	Luminex	0.62	0.093		IL-12 (p70)	0.384734	0.111315	0.707165	0.523473	0.387643	0.709738	0.0969998	0.631785	0.567165	0.724061	0.630308	0.719138	0.476536	0.391267	0.411591	0.355732	0.439487	0.234146	0.689723	1	0.698439	0.398171	0.0550945	0.0517014	0.664622	-0.0825554	0.415719	0.477603	0.50683	0.348421	0.480907	0.624741	0.0629734	0.0315305	0.124511	0.0940077	0.158933	0.114638	0.0456288	-0.0514485	-0.0485981	0.0905599	-0.0650658
GRO	Downregulated in M.tb-infected infants	Luminex	0.48	0.851		IL-15	0.406179	0.0781666	0.742132	0.67443	0.563389	0.749956	0.0964561	0.765454	0.634751	0.818484	0.647314	0.848831	0.585677	0.480551	0.395709	0.446338	0.450381	0.358757	0.766241	0.698439	1	0.539101	0.144833	-0.117811	0.642563	0.0411815	0.392861	0.620644	0.372439	0.506149	0.485539	0.578418	-0.0714482	0.175704	0.037078	0.0834792	0.0682089	-0.00547577	-0.0010358	0.102684	0.0523631	-0.02515	-0.0559991
IFN-a2	Upregulated in M.tb-infected infants	Luminex	0.58	0.063		IL-17A	0.21331	0.165036	0.627809	0.430716	0.488818	0.491494	0.131267	0.472479	0.613616	0.619172	0.48655	0.564581	0.448346	0.348043	0.343919	0.271913	0.636294	0.251167	0.458149	0.398171	0.539101	1	0.145551	-0.147517	0.524336	0.0320372	0.433544	0.459787	0.386794	0.401798	0.415411	0.55224	-0.000201513	0.288016	-0.066528	0.0832076	0.0039782	-0.0254255	0.150248	0.140993	0.0395077	-0.0997046	0.0310205
IFN-g	Upregulated in M.tb-infected infants	Luminex	0.56	0.04		IP-10	-0.173057	0.18576	0.0861878	0.0714629	0.400938	0.111154	0.100269	0.192797	0.329868	0.133821	0.224841	0.15393	-0.0277158	-0.0292344	0.204722	0.157451	0.320496	0.479729	0.0785436	0.0550945	0.144833	0.145551	1	0.202894	0.156439	0.0279481	0.194954	0.143371	0.115994	0.539302	0.192191	0.0700549	0.295428	0.386827	-0.194003	0.224722	0.0303763	0.106506	0.122869	0.329629	0.248507	-0.197058	0.281924
IL-1b	Upregulated in M.tb-infected infants	Luminex	0.56	0.148		MCP-1	0.0341605	0.562412	0.0164599	-0.05698	-0.0507815	0.0215132	-0.191137	-0.0236878	-0.00838658	-0.020527	0.033365	-0.0445319	-0.418609	-0.020878	-0.0251212	0.0132899	0.0265678	-0.159967	0.108581	0.0517014	-0.117811	-0.147517	0.202894	1	-0.0176078	0.102801	-0.137089	-0.0531862	-0.0303989	0.080401	-0.0328228	-0.045695	0.250769	-0.21783	0.104728	-0.0920089	0.016075	0.183868	0.122387	-0.236195	-0.0906562	0.124098	0.0312225
IL-1ra	Upregulated in M.tb-infected infants	Luminex	0.58	0.082		MCP-3	0.327991	0.166908	0.720205	0.500297	0.485028	0.715899	0.13162	0.605465	0.573439	0.750555	0.817431	0.710742	0.470242	0.317362	0.481374	0.403317	0.602917	0.308619	0.595404	0.664622	0.642563	0.524336	0.156439	-0.0176078	1	0.025249	0.588896	0.505538	0.803672	0.43539	0.82585	0.759148	0.0917107	0.260046	-0.0204949	0.0318484	0.132842	0.0712976	0.0297989	0.129086	0.0143578	-0.00589385	-0.0403972
IL-2	Upregulated in M.tb-infected infants	Luminex	0.53	0.202		MDC (CCL22)	-0.0499413	0.202991	-0.0609185	0.211752	0.0345597	0.127823	-0.00234073	0.00364613	-0.0423093	0.0246872	0.0603336	0.0138773	0.0855592	0.049063	0.0736085	0.241102	0.0162206	0.0377841	0.126229	-0.0825554	0.0411815	0.0320372	0.0279481	0.102801	0.025249	1	0.0196347	0.106343	0.0137125	0.0323247	-0.0875453	0.0626659	0.100808	0.114751	-0.174537	0.110986	-0.0582592	0.16715	0.199967	-0.0215908	-0.0497682	0.0409001	0.224315
IL-3	Upregulated in M.tb-infected infants	Luminex	0.66	0.156		MIP-1a	0.325427	-0.0349049	0.42852	0.395616	0.403945	0.407444	0.0398927	0.383397	0.6668	0.466394	0.55197	0.560715	0.545737	0.292599	0.316413	0.397838	0.493096	0.315122	0.533084	0.415719	0.392861	0.433544	0.194954	-0.137089	0.588896	0.0196347	1	0.463226	0.580666	0.365379	0.574893	0.540312	0.0430176	0.270958	0.100892	0.107072	0.229564	0.0141607	-0.140905	0.119409	0.303659	-0.167238	0.039075
IL-4	Upregulated in M.tb-infected infants	Luminex	0.58	0.062		MIP-1b	0.30328	0.197475	0.520128	0.649069	0.457681	0.59345	0.2003	0.659136	0.555299	0.564033	0.499098	0.628404	0.421139	0.383721	0.219511	0.569308	0.469944	0.382003	0.569003	0.477603	0.620644	0.459787	0.143371	-0.0531862	0.505538	0.106343	0.463226	1	0.373415	0.602356	0.340769	0.455649	0.0739308	0.331561	0.0153801	0.248269	0.193198	0.152409	0.10294	0.252523	0.140031	-0.141424	0.0876633
IL-5	Upregulated in M.tb-infected infants	Luminex	0.63	0.087		TGF-a	0.200236	0.0891434	0.499713	0.425915	0.409656	0.471846	0.116111	0.366025	0.490376	0.54519	0.686091	0.456611	0.531346	0.198199	0.494815	0.351285	0.494578	0.278865	0.417386	0.50683	0.372439	0.386794	0.115994	-0.0303989	0.803672	0.0137125	0.580666	0.373415	1	0.357476	0.701696	0.783255	0.170915	0.285918	-0.00338115	0.147304	0.187206	0.119405	0.00905365	0.16633	0.0240948	-0.0809194	0.0385663
IL-6	Upregulated in M.tb-infected infants	Luminex	0.67	0.195		TNF-a	0.161235	0.186397	0.397779	0.400158	0.549219	0.406466	0.205778	0.535075	0.465451	0.427883	0.491371	0.467763	0.141838	0.254209	0.217286	0.508615	0.545685	0.573492	0.372159	0.348421	0.506149	0.401798	0.539302	0.080401	0.43539	0.0323247	0.365379	0.602356	0.357476	1	0.372342	0.332672	0.293129	0.422075	-0.0554851	0.339416	0.247964	0.154688	0.113403	0.345697	0.119402	-0.0935377	0.225648
IL-7	Upregulated in M.tb-infected infants	Luminex	0.59	0.052		TNF-b	0.280366	0.135214	0.512785	0.36399	0.456885	0.519901	0.0583592	0.496972	0.519492	0.56514	0.782764	0.562073	0.490951	0.191394	0.530737	0.371832	0.555768	0.354474	0.499514	0.480907	0.485539	0.415411	0.192191	-0.0328228	0.82585	-0.0875453	0.574893	0.340769	0.701696	0.372342	1	0.662009	0.0847662	0.253587	-0.0520742	-0.0445364	0.164733	0.0256323	-0.0284155	0.22118	0.0409458	-0.0804937	0.00196297
IL-8	Upregulated in M.tb-infected infants	Luminex	0.56	0.139		VEGF	0.349874	0.184538	0.662947	0.581037	0.459304	0.593709	0.152506	0.492761	0.521026	0.702202	0.719936	0.624383	0.51907	0.313088	0.515066	0.293431	0.569692	0.271216	0.522063	0.624741	0.578418	0.55224	0.0700549	-0.045695	0.759148	0.0626659	0.540312	0.455649	0.783255	0.332672	0.662009	1	0.0951195	0.244994	-0.0651911	0.0402182	0.110676	0.048851	0.0765422	0.102187	0.0734081	-0.0101861	-0.0165722
IL-10	Upregulated in M.tb-infected infants	Luminex	0.58	0.093		Complement C1q	-0.153377	0.0889115	0.0502403	0.0704524	0.163525	0.0816443	-0.110366	0.048693	0.0423275	0.0389486	0.0537046	-0.0329811	-0.159899	-0.120494	0.0592271	-0.0580259	0.102522	0.183393	-0.0318955	0.0629734	-0.0714482	-0.000201513	0.295428	0.250769	0.0917107	0.100808	0.0430176	0.0739308	0.170915	0.293129	0.0847662	0.0951195	1	0.241923	-0.24841	0.3562	0.174969	0.404953	0.500412	0.118059	-0.0965239	0.251964	0.40491
IL-12 (p40)	Upregulated in M.tb-infected infants	Luminex	0.56	0.448		Complement C2	-0.134414	-0.0146039	0.218412	0.243975	0.321161	0.150693	0.192457	0.245256	0.220025	0.303289	0.252368	0.230555	0.211552	0.121378	0.239056	0.240715	0.425762	0.286059	0.123263	0.0315305	0.175704	0.288016	0.386827	-0.21783	0.260046	0.114751	0.270958	0.331561	0.285918	0.422075	0.253587	0.244994	0.241923	1	-0.505154	0.482732	0.179911	0.257391	0.338907	0.400325	0.21403	-0.177779	0.418289
IL-12 (p70)	Upregulated in M.tb-infected infants	Luminex	0.5	0.115		Complement C3	0.194006	-0.00399674	-0.0743661	-0.0773378	-0.161973	-0.0410572	-0.138572	-0.132569	0.0646647	-0.165673	-0.0546601	0.015944	-0.0288949	0.0397852	-0.140436	0.0958862	-0.152235	-0.0388384	0.143643	0.124511	0.037078	-0.066528	-0.194003	0.104728	-0.0204949	-0.174537	0.100892	0.0153801	-0.00338115	-0.0554851	-0.0520742	-0.0651911	-0.24841	-0.505154	1	-0.182298	0.11508	-0.342615	-0.377582	-0.173697	0.167343	-0.0512219	-0.128619
IL-13	Downregulated in M.tb-infected infants	Luminex	0.64	0.807		Complement C3b/iC3b	-0.112898	0.0103418	0.0372925	0.171127	0.178117	0.0565609	-0.0212991	0.108731	0.103747	0.111844	-0.00856417	0.115039	0.047349	0.144404	0.00878291	0.197929	0.19597	0.195388	0.186536	0.0940077	0.0834792	0.0832076	0.224722	-0.0920089	0.0318484	0.110986	0.107072	0.248269	0.147304	0.339416	-0.0445364	0.0402182	0.3562	0.482732	-0.182298	1	0.380182	0.342594	0.376288	0.203513	-0.0239968	0.150195	0.304977
IL-15	Upregulated in M.tb-infected infants	Luminex	0.56	0.272		Complement C4	0.266694	-0.0812142	-0.0370099	0.118731	0.120256	0.0883911	0.13264	0.0582216	0.190552	0.0366563	0.116467	0.109663	0.190331	0.123739	0.0319644	0.089304	0.175352	0.165204	0.0443809	0.158933	0.0682089	0.0039782	0.0303763	0.016075	0.132842	-0.0582592	0.229564	0.193198	0.187206	0.247964	0.164733	0.110676	0.174969	0.179911	0.11508	0.380182	1	0.473511	-0.0605051	0.0275947	0.0804044	0.204785	-0.0661632
IL-17A	Upregulated in M.tb-infected infants	Luminex	0.52	0.107		Complement C4b	-0.000177387	0.0309858	0.0343398	0.101754	0.13183	0.136405	0.0429248	0.0855074	0.138277	0.0322142	0.0515484	-0.0466933	0.019155	0.0636708	0.0564939	-0.0127486	0.0972356	0.0276058	-0.00610621	0.114638	-0.00547577	-0.0254255	0.106506	0.183868	0.0712976	0.16715	0.0141607	0.152409	0.119405	0.154688	0.0256323	0.048851	0.404953	0.257391	-0.342615	0.342594	0.473511	1	0.55113	-0.0454346	-0.139555	0.304661	0.00400499
IP-10	Upregulated in M.tb-infected infants	Luminex	0.62	0.093		Complement C5	-0.230275	0.103735	0.187119	0.113758	0.190301	0.143958	-0.0912458	0.106412	0.0470107	0.167591	0.0043973	0.0368623	0.0239732	0.10226	0.160026	-0.109857	0.0983214	0.0396053	0.033376	0.0456288	-0.0010358	0.150248	0.122869	0.122387	0.0297989	0.199967	-0.140905	0.10294	0.00905365	0.113403	-0.0284155	0.0765422	0.500412	0.338907	-0.377582	0.376288	-0.0605051	0.55113	1	0.0913773	-0.213958	0.399975	0.320553
MCP-1	Upregulated in M.tb-infected infants	Luminex	0.52	0.463		Complement C5a	-0.186327	-0.042268	0.0512033	0.107539	0.34999	0.060587	0.124646	0.116503	0.165653	0.11471	0.224971	0.147598	0.0804723	-0.111244	0.110713	0.152206	0.233532	0.28484	0.0744626	-0.0514485	0.102684	0.140993	0.329629	-0.236195	0.129086	-0.0215908	0.119409	0.252523	0.16633	0.345697	0.22118	0.102187	0.118059	0.400325	-0.173697	0.203513	0.0275947	-0.0454346	0.0913773	1	0.287128	-0.337333	0.386988
MCP-3	Upregulated in M.tb-infected infants	Luminex	0.6	0.062		Complement C9	-0.14928	-0.0185087	-0.0430443	0.0627491	0.141901	-0.0618185	0.0587212	-0.00856566	0.103982	0.0210012	0.106065	0.0228937	0.173679	-0.0129579	-0.00141799	0.0915953	0.107851	0.0465886	0.0818172	-0.0485981	0.0523631	0.0395077	0.248507	-0.0906562	0.0143578	-0.0497682	0.303659	0.140031	0.0240948	0.119402	0.0409458	0.0734081	-0.0965239	0.21403	0.167343	-0.0239968	0.0804044	-0.139555	-0.213958	0.287128	1	-0.37898	0.240288
MDC (CCL22)	Upregulated in M.tb-infected infants	Luminex	0.54	0.347		Complement Factor B	0.111192	-0.00237501	0.0501022	0.0529321	-0.0190646	0.0597562	-0.00564368	0.0196784	-0.0841653	0.00957963	-0.0767783	-0.0422274	-0.0310875	0.203374	0.0384144	-0.181809	-0.140349	-0.115195	0.0471032	0.0905599	-0.02515	-0.0997046	-0.197058	0.124098	-0.00589385	0.0409001	-0.167238	-0.141424	-0.0809194	-0.0935377	-0.0804937	-0.0101861	0.251964	-0.177779	-0.0512219	0.150195	0.204785	0.304661	0.399975	-0.337333	-0.37898	1	-0.08683
MIP-1a	Upregulated in M.tb-infected infants	Luminex	0.58	0.091		Complement factor D	-0.374068	0.0932704	-0.0567073	-0.0751621	0.0531104	-0.0718534	-0.224398	-0.0562499	-0.00143859	-0.017322	-0.00899769	0.00391767	0.00996183	-0.12991	-0.0214974	0.1044	0.0148762	0.100939	0.0390048	-0.0650658	-0.0559991	0.0310205	0.281924	0.0312225	-0.0403972	0.224315	0.039075	0.0876633	0.0385663	0.225648	0.00196297	-0.0165722	0.40491	0.418289	-0.128619	0.304977	-0.0661632	0.00400499	0.320553	0.386988	0.240288	-0.08683	1
MIP-1b	Upregulated in M.tb-infected infants	Luminex	0.57	0.034		Complement Factor I	-0.179423	0.109197	0.202872	0.235721	0.348617	0.189396	0.0555954	0.14208	0.181983	0.275865	0.217754	0.232407	0.308452	0.0554964	0.196592	0.134334	0.334429	0.107911	0.215596	0.0615838	0.125306	0.293549	0.276478	-0.075452	0.217985	0.229594	0.167996	0.307132	0.204827	0.204922	0.14376	0.251616	0.258441	0.475025	-0.228445	0.235569	-0.0226407	0.211174	0.450524	0.400416	0.312988	-0.155924	0.421985
TGF-a	Upregulated in M.tb-infected infants	Luminex	0.58	0.882		MBL	-0.0488696	0.151716	0.0480103	0.134989	-0.00266208	-0.0355327	-0.0509185	0.0326326	0.0136434	0.0620398	-0.030543	0.0483376	0.0872673	0.0634531	0.0623578	-0.0332843	-0.0381184	-0.133914	-0.0189114	-0.0317432	0.0984691	0.0154316	0.0498078	0.126099	-0.0911735	0.2029	-0.0922146	0.0692131	-0.154617	0.0243191	-0.151045	0.0390961	0.0320978	0.112144	-0.240047	-0.00452549	-0.114089	0.159439	0.267999	-0.0189893	0.000950995	0.043626	0.102277
TNF-a	Upregulated in M.tb-infected infants	Luminex	0.59	0.033
TNF-b	Upregulated in M.tb-infected infants	Luminex	0.62	0.067
VEGF	Upregulated in M.tb-infected infants	Luminex	0.55	0.025
CD3+CD161+	Downregulated in M.tb-infected infants	Flow: MAIT cell	0.53	0.669
CD161+MAITS	Downregulated in M.tb-infected infants	Flow: MAIT cell	0.52	0.981
CD3+CD26+	Downregulated in M.tb-infected infants	Flow: MAIT cell	0.39	0.235
CD3+CD27+	Downregulated in M.tb-infected infants	Flow: MAIT cell	0.39	0.243
CD3+ MAITS	Upregulated in M.tb-infected infants	Flow: MAIT cell	0.51	0.7
Complement C1q	Upregulated in M.tb-infected infants	Luminex	0.54	0.612
Complement C2	Upregulated in M.tb-infected infants	Luminex	0.62	0.023
Complement C3	Downregulated in M.tb-infected infants	Luminex	0.47	0.295
Complement C3b/iC3b	Downregulated in M.tb-infected infants	Luminex	0.53	0.87
Complement C4	Upregulated in M.tb-infected infants	Luminex	0.61	0.37
Complement C4b	Upregulated in M.tb-infected infants	Luminex	0.61	0.011
Complement C5	Upregulated in M.tb-infected infants	Luminex	0.54	0.076
Complement C5a	Upregulated in M.tb-infected infants	Luminex	0.6	0.106
Complement C9	Upregulated in M.tb-infected infants	Luminex	0.58	0.178
Complement Factor B	Upregulated in M.tb-infected infants	Luminex	0.52	0.236
Complement factor D	Upregulated in M.tb-infected infants	Luminex	0.52	0.981
Complement Factor I	Upregulated in M.tb-infected infants	Luminex	0.59	0.071
MBL	Upregulated in M.tb-infected infants	Luminex	0.52	0.553
[truncated: 2 more columns]

## Sheet: Fig 3
SampleID	M.tb infection status	CMV IgG status	CMV IgG: Day -7	CMV IgG: Day 28	CMV IgM status	CMV IgM	CMV IFNg status	ELISpot CMV	CMV infection status
52408	M.tb-infected	IgG-	13.4506	7.20772	IgM-	2.88043	IFNg-	0	CMV-uninfected
51741	M.tb-uninfected	IgG+	52.2197	53.0892	IgM-	4.86413	IFNg-	0	CMV-infected
52263	M.tb-uninfected	IgG+	13.3982	12.0709	IgM-	1.93478	IFNg-	0	CMV-infected
52610	M.tb-uninfected	IgG+	49.2677	55.4348	IgM-	8.29348	IFNg-	17	CMV-infected
53526	M.tb-uninfected	IgG-	6.62471	4.96568	IgM-	0.695652	IFNg-	0	CMV-uninfected
53517	M.tb-infected	Unknown	NA	NA	IgM-	2.28804	IFNg+	405	CMV-infected
53165	M.tb-uninfected	IgG-	16.8307	10.6636	IgM-	0.472826	IFNg-	2	CMV-uninfected
53618	M.tb-uninfected	IgG-	19.222	13.3066	IgM-	2.92935	IFNg-	0	CMV-uninfected
52417	M.tb-uninfected	IgG+	51.3387	54.8741	IgM-	3.67935	IFNg-	2	CMV-infected
52119	M.tb-uninfected	Unknown	NA	NA	IgM-	0.782918	IFNg+	230	CMV-infected
52260	M.tb-infected	Unknown	NA	NA	IgM-	4.80435	IFNg+	123	CMV-infected
51849	M.tb-uninfected	IgG-	24.8055	17.4485	IgM-	2.38587	IFNg-	0	CMV-uninfected
50987	M.tb-infected	IgG+	58.0664	61.4073	IgM+	11.3309	IFNg-	3	CMV-infected
51017	M.tb-uninfected	IgG+	32.7574	43.1808	IgM-	5.83333	IFNg+	948	CMV-infected
53376	M.tb-uninfected	IgG+	45.6064	46.7277	IgM-	2.03237	IFNg-	0	CMV-infected
53283	M.tb-infected	Unknown	NA	NA	IgM-	2.35612	IFNg+	22	CMV-infected
53644	M.tb-uninfected	IgG+	40.0343	51.8993	IgM-	3.14149	IFNg+	38	CMV-infected
53455	M.tb-uninfected	IgG-	10.6865	6.52174	IgM-	1.09113	IFNg-	0	CMV-uninfected
50034	M.tb-uninfected	IgG-	16.4073	13.1007	IgM-	1.73261	Unknown	NA	CMV-uninfected
50144	M.tb-uninfected	Unknown	NA	NA	IgM-	0.871886	IFNg-	0	Unknown
10174	M.tb-infected	Unknown	NA	NA	IgM-	2.51799	IFNg+	1243	CMV-infected
20018	M.tb-uninfected	Unknown	NA	NA	IgM-	1.86833	IFNg+	682	CMV-infected
53458	M.tb-infected	IgG+	30.0343	32.3112	IgM-	4.90408	IFNg+	73	CMV-infected
53685	M.tb-uninfected	Unknown	NA	NA	IgM-	1.59549	IFNg-	0	Unknown
53652	M.tb-uninfected	IgG-	13.627	8.64989	IgM-	2.26619	IFNg-	0	CMV-uninfected
53528	M.tb-uninfected	IgG+	39.8398	45.4233	IgM-	7.13429	IFNg+	253	CMV-infected
52131	M.tb-uninfected	IgG+	24.8055	26.2014	IgM-	1.10911	IFNg-	0	CMV-infected
51987	M.tb-infected	IgG+	54.2792	50.1716	IgM-	2.33813	IFNg-	0	CMV-infected
51633	M.tb-uninfected	IgG-	15.9039	10.3089	IgM-	2.33813	IFNg-	0	CMV-uninfected
52605	M.tb-uninfected	IgG+	41.5103	41.9908	IgM-	1.5048	IFNg+	288	CMV-infected
52921	M.tb-uninfected	IgG+	47.2197	50.3089	IgM-	5.68345	IFNg+	142	CMV-infected
52592	M.tb-infected	Unknown	NA	NA	IgM-	1.0012	Unknown	NA	Unknown
10341	M.tb-infected	Unknown	NA	NA	IgM-	4.01079	IFNg-	7	Unknown
50167	M.tb-uninfected	IgG+	37.606	34.788	IgM-	2.14029	IFNg-	2	CMV-infected
20058	M.tb-uninfected	Unknown	NA	NA	IgM-	0.106762	IFNg-	0	Unknown
50158	M.tb-uninfected	IgG+	33.8155	45.1372	IgM-	2.70983	Unknown	NA	CMV-infected
50514	M.tb-uninfected	IgG+	23.7656	44.0399	IgM+	15.4317	IFNg-	0	CMV-infected
50478	M.tb-infected	IgG+	40.0998	44.9377	IgM-	1.76859	IFNg-	0	CMV-infected
50902	M.tb-uninfected	IgG-	24.8254	18.8778	IgM-	1.86451	IFNg-	0	CMV-uninfected
50583	M.tb-uninfected	IgG-	21.6459	14.601	IgM-	0.857314	IFNg-	2	CMV-uninfected
50517	M.tb-uninfected	IgG-	11.9451	7.2818	IgM-	3.16547	IFNg-	0	CMV-uninfected
50715	M.tb-uninfected	Unknown	NA	NA	IgM-	0.427046	IFNg-	0	Unknown
52377	M.tb-uninfected	IgG-	11.5711	6.12219	IgM-	1.40887	IFNg-	3	CMV-uninfected
52738	M.tb-uninfected	IgG+	40.1995	41.1222	IgM-	1.46283	IFNg-	2	CMV-infected
53238	M.tb-uninfected	IgG-	9.71322	5.94763	IgM-	4.11871	IFNg-	0	CMV-uninfected
53154	M.tb-uninfected	IgG-	19.1397	12.394	IgM-	1.6045	IFNg-	0	CMV-uninfected
52830	M.tb-uninfected	IgG+	49.9626	51.1347	IgM-	1.90053	IFNg+	35	CMV-infected
52659	M.tb-infected	IgG+	35.4115	34.1646	IgM-	2.2913	IFNg+	818	CMV-infected
50092	M.tb-uninfected	IgG+	26.2968	33.5536	IgM-	3.81291	IFNg-	5	CMV-infected
50311	M.tb-uninfected	IgG+	47.4564	49.2893	IgM-	4.92599	IFNg+	525	CMV-infected
50378	M.tb-uninfected	IgG+	56.9327	60.8978	IgM-	2.43339	IFNg-	0	CMV-infected
10661	M.tb-infected	Unknown	NA	NA	Unknown	NA	Unknown	NA	Unknown
10550	M.tb-infected	Unknown	NA	NA	IgM-	0.935465	IFNg+	160	CMV-infected
20032	M.tb-uninfected	Unknown	NA	NA	IgM-	0.735469	IFNg-	2	Unknown
50012	M.tb-uninfected	IgG-	4.76309	3.71571	IgM-	1.02427	IFNg-	0	CMV-uninfected
50276	M.tb-uninfected	IgG+	33.9338	35.245	IgM-	1.78212	IFNg+	225	CMV-infected
52167	M.tb-uninfected	IgG+	39.1397	43.7656	IgM-	2.58141	IFNg+	235	CMV-infected
51444	M.tb-uninfected	IgG-	7.69327	5.37406	IgM-	1.31439	IFNg-	5	CMV-uninfected
52852	M.tb-infected	IgG+	52.8429	51.995	IgM-	8.3955	IFNg-	0	CMV-infected
52541	M.tb-uninfected	IgG-	3.62843	2.01995	IgM-	1.59266	IFNg-	0	CMV-uninfected
52926	M.tb-uninfected	Unknown	NA	NA	IgM-	0.326216	IFNg-	10	Unknown
52885	M.tb-uninfected	IgG+	50.2494	54.6758	IgM-	6.13973	IFNg-	0	CMV-infected
52604	M.tb-infected	Unknown	NA	NA	IgM-	1.29893	IFNg-	2	Unknown
52997	M.tb-uninfected	IgG+	8.27815	18.5166	IgM-	7.62581	IFNg-	8	CMV-infected
52222	M.tb-uninfected	IgG+	56.9536	55.6159	IgM-	2.59917	IFNg-	3	CMV-infected
52602	M.tb-uninfected	IgG-	5.98675	4.01325	IgM-	1.26702	IFNg-	3	CMV-uninfected
53564	M.tb-uninfected	IgG-	28.4636	17.8808	IgM-	0.313795	IFNg-	0	CMV-uninfected
53378	M.tb-uninfected	Unknown	NA	NA	IgM-	0.510083	IFNg+	308	CMV-infected
53570	M.tb-infected	Unknown	NA	NA	IgM-	1.13879	IFNg-	0	Unknown
53669	M.tb-uninfected	IgG+	24.1589	32.3576	IgM-	1.41504	IFNg+	130	CMV-infected
51713	M.tb-infected	Unknown	NA	NA	IgM-	1.96916	IFNg-	0	Unknown
51181	M.tb-uninfected	IgG+	55.8146	54.649	IgM-	2.13736	IFNg-	5	CMV-infected
52105	M.tb-infected	IgG+	16.7682	32.0132	IgM-	3.59976	IFNg-	0	CMV-infected
52393	M.tb-uninfected	IgG-	39.8013	32.0265	IgM-	2.40379	IFNg-	0	CMV-uninfected
52281	M.tb-uninfected	IgG-	5.86755	3.17881	IgM-	1.91829	IFNg-	0	CMV-uninfected
53575	M.tb-uninfected	IgG-	15.7748	9.8543	IgM-	1.18413	IFNg-	3	CMV-uninfected
50762	M.tb-uninfected	IgG-	6.09272	5.45695	IgM-	0.905861	IFNg-	0	CMV-uninfected
50892	M.tb-uninfected	IgG+	54.7947	59.4437	IgM-	4.57667	IFNg-	0	CMV-infected
50248	M.tb-infected	IgG-	22.0397	17.5232	IgM-	0.396684	IFNg-	3	CMV-uninfected
50323	M.tb-uninfected	IgG+	43.6556	46.8079	IgM-	6.66667	IFNg+	1405	CMV-infected
50292	M.tb-uninfected	IgG+	33.7881	46.2252	IgM-	0.563464	IFNg+	33	CMV-infected
50360	M.tb-uninfected	IgG+	44.4503	46.1987	IgM-	1.88612	IFNg+	865	CMV-infected
50243	M.tb-uninfected	IgG+	49.0993	45.6291	IgM-	0.290629	IFNg-	2	CMV-infected
50075	M.tb-infected	Unknown	NA	NA	IgM-	0.723606	Unknown	NA	Unknown
51007	M.tb-uninfected	IgG-	9.37571	5.10783	IgM-	1.19022	IFNg-	0	CMV-uninfected
50752	M.tb-uninfected	IgG+	30.3973	27.8661	IgM-	2.41252	IFNg-	3	CMV-infected
51268	M.tb-uninfected	Unknown	NA	NA	IgM-	0.130486	IFNg-	0	Unknown
50779	M.tb-infected	IgG+	34.2234	33.1269	IgM-	2.2345	IFNg-	12	CMV-infected
51173	M.tb-uninfected	IgG-	5.86802	3.41117	IgM-	2.07489	IFNg-	3	CMV-uninfected
50713	M.tb-uninfected	IgG+	38.2234	39.7056	IgM-	1.95826	IFNg+	842	CMV-infected
50915	M.tb-uninfected	IgG+	21.7964	23.9421	IgM-	6.99281	IFNg-	0	CMV-infected
50404	M.tb-uninfected	IgG+	23.3832	40.2196	IgM-	5.04262	IFNg-	8	CMV-infected
50601	M.tb-infected	IgG+	38.4431	46.2774	IgM-	2.40467	IFNg+	1107	CMV-infected
51106	M.tb-uninfected	IgG-	11.5437	7.33258	IgM-	2.08696	IFNg-	0	CMV-uninfected
50619	M.tb-uninfected	IgG+	3.23496	22.3042	IgM-	2.96739	IFNg-	0	CMV-infected
50033	M.tb-infected	IgG-	43.8477	37.4315	IgM-	2.64579	IFNg+	595	CMV-infected
50376	M.tb-uninfected	IgG+	40.8832	44.0812	IgM-	2.33886	IFNg-	5	CMV-infected
50452	M.tb-uninfected	IgG+	42.9137	41.9594	IgM-	2.13628	IFNg-	13	CMV-infected
52178	M.tb-infected	Unknown	NA	NA	Unknown	NA	Unknown	NA	Unknown
51248	M.tb-uninfected	IgG+	24.5409	34.1717	IgM-	2.39912	IFNg+	202	CMV-infected
50972	M.tb-uninfected	IgG+	23.3034	26.9261	IgM-	-0.502467	IFNg-	7	CMV-infected
50853	M.tb-uninfected	IgG+	37.5749	38.8623	IgM-	-0.556303	IFNg-	2	CMV-infected
52766	M.tb-uninfected	IgG+	42.3156	38.1498	IgM-	4.05978	IFNg-	0	CMV-infected
52365	M.tb-infected	IgG-	6.90125	3.29171	IgM-	1.09239	IFNg-	0	CMV-uninfected
52288	M.tb-uninfected	IgG+	10.3859	31.9183	IgM+	19.6255	IFNg-	0	CMV-infected
52287	M.tb-uninfected	IgG-	13.5074	10.0114	IgM-	1.32597	IFNg-	0	CMV-uninfected
52071	M.tb-uninfected	IgG-	8.13198	4.54822	IgM-	1.20933	IFNg-	0	CMV-uninfected
52676	M.tb-uninfected	IgG-	16.0102	8.69036	IgM-	0.143562	IFNg-	0	CMV-uninfected
52655	M.tb-uninfected	IgG+	33.3932	38.1637	IgM-	0.51144	IFNg+	57	CMV-infected
51910	M.tb-infected	Unknown	NA	NA	IgM-	0.610139	IFNg-	0	Unknown
52410	M.tb-infected	Unknown	NA	NA	IgM-	4.02717	IFNg+	923	CMV-infected
52563	M.tb-uninfected	IgG+	35.5959	38.6039	IgM-	2.92391	IFNg-	0	CMV-infected
10258	M.tb-infected	Unknown	NA	NA	IgM-	4.20652	Unknown	NA	Unknown
50445	M.tb-uninfected	IgG-	11.8388	5.58456	IgM-	0.978261	IFNg-	2	CMV-uninfected
50983	M.tb-infected	IgG-	11.0329	7.21907	IgM-	1.31983	IFNg-	3	CMV-uninfected
51516	M.tb-uninfected	Unknown	NA	NA	IgM-	1.35824	IFNg-	0	Unknown
52646	M.tb-uninfected	Unknown	NA	NA	IgM-	1.99288	IFNg-	12	Unknown
51470	M.tb-uninfected	IgG+	42.5685	48.7919	IgM-	5.99754	IFNg-	0	CMV-infected
10260	M.tb-infected	Unknown	NA	NA	IgM-	7.4742	IFNg-	0	Unknown
50132	M.tb-uninfected	IgG-	4.75127	2.83249	IgM-	1.51638	IFNg-	0	CMV-uninfected
20016	M.tb-uninfected	Unknown	NA	NA	IgM-	0.931198	IFNg-	0	Unknown
50123	M.tb-uninfected	IgG+	32.5349	34.3713	IgM-	3.05967	IFNg+	747	CMV-infected
51332	M.tb-uninfected	IgG-	38.4631	4.54092	IgM-	1.33776	IFNg-	13	CMV-uninfected
52303	M.tb-uninfected	IgG-	4.49489	3.88195	IgM-	1.89674	IFNg-	3	CMV-uninfected
50930	M.tb-infected	Unknown	NA	NA	IgM+	24.5978	IFNg-	0	CMV-infected
51892	M.tb-uninfected	IgG+	36.7083	43.8933	IgM-	1.24002	IFNg+	942	CMV-infected
51301	M.tb-infected	Unknown	NA	NA	IgM-	0.429711	Unknown	NA	Unknown
51602	M.tb-uninfected	IgG-	8.99492	5.30964	IgM-	1.07428	IFNg-	2	CMV-uninfected
50205	M.tb-infected	IgG+	44.2335	46.4873	IgM-	1.99192	IFNg-	12	CMV-infected
50569	M.tb-uninfected	IgG+	27.8743	32.7745	IgM-	1.83042	IFNg-	8	CMV-infected
50789	M.tb-uninfected	Unknown	NA	NA	IgM-	0.776987	IFNg-	0	Unknown
50392	M.tb-uninfected	IgG+	46.8263	46.3872	IgM-	0.906578	IFNg-	3	CMV-infected
51120	M.tb-uninfected	IgG+	32.5653	37.2418	IgM-	2.33696	IFNg-	0	CMV-infected
50520	M.tb-uninfected	IgG-	17.9001	10.0341	IgM-	1.34783	IFNg-	8	CMV-uninfected
50459	M.tb-infected	IgG+	15.1986	14.6311	IgM-	1.01903	IFNg-	0	CMV-infected
50732	M.tb-uninfected	IgG-	14.599	9.87817	IgM-	0.472683	IFNg-	0	CMV-uninfected
51137	M.tb-infected	IgG-	11.8274	6.22335	IgM-	2.17925	IFNg-	0	CMV-uninfected
50508	M.tb-uninfected	IgG+	42	40.4569	IgM-	7.09024	IFNg-	7	CMV-infected
51133	M.tb-uninfected	IgG-	33.8523	28.014	IgM-	0.179453	IFNg-	0	CMV-uninfected
50498	M.tb-uninfected	IgG+	35.8982	35.7086	IgM-	2.01216	IFNg+	415	CMV-infected
10583	M.tb-infected	Unknown	NA	NA	IgM-	2.05435	IFNg-	0	Unknown
50201	M.tb-uninfected	Unknown	NA	NA	IgM-	1.60735	IFNg-	0	Unknown
50294	M.tb-uninfected	IgG-	1.29398	1.28263	IgM-	3.60326	IFNg-	0	CMV-uninfected
50264	M.tb-uninfected	IgG-	22.2361	11.1351	IgM-	0.761203	IFNg-	8	CMV-uninfected
50278	M.tb-infected	IgG+	44.9543	46.335	IgM-	4.22345	IFNg-	0	CMV-infected
50510	M.tb-uninfected	IgG+	43.533	39.3299	IgM-	4.00859	IFNg-	5	CMV-infected
51857	M.tb-uninfected	IgG+	42.0812	45.3706	IgM-	1.08042	IFNg+	23	CMV-infected
51890	M.tb-uninfected	IgG+	15.2792	14.9239	IgM-	1.09883	IFNg-	2	CMV-infected
51183	M.tb-uninfected	Unknown	NA	NA	IgM-	1.89798	IFNg-	0	Unknown
50477	M.tb-infected	IgG-	4.71058	1.57685	IgM-	1.10006	IFNg-	8	CMV-uninfected
50596	M.tb-uninfected	IgG-	44.3413	37.3752	IgM-	4.95301	IFNg-	10	CMV-uninfected
50087	M.tb-uninfected	Unknown	NA	NA	IgM-	0.877817	IFNg-	0	Unknown
50810	M.tb-uninfected	IgG-	13.7026	11.0279	IgM-	-0.17048	IFNg-	0	CMV-uninfected
51349	M.tb-uninfected	IgG-	7.7185	4.24518	IgM-	1.34783	IFNg-	8	CMV-uninfected
53403	M.tb-infected	Unknown	NA	NA	IgM-	0.956522	IFNg-	7	Unknown
53248	M.tb-uninfected	IgG+	37.7072	44.2565	IgM-	6.27993	IFNg-	3	CMV-infected
53484	M.tb-uninfected	IgG-	8.77157	3.92893	IgM-	2.81768	IFNg-	0	CMV-uninfected
53385	M.tb-uninfected	IgG+	30.2944	35.1168	IgM-	1.94598	IFNg+	18	CMV-infected
53623	M.tb-uninfected	IgG+	35.2792	34.4061	IgM-	2.18539	IFNg-	0	CMV-infected
53749	M.tb-uninfected	IgG-	22.9441	16.0978	IgM-	0.251234	IFNg-	10	CMV-uninfected
53499	M.tb-infected	IgG+	25.8184	31.7864	IgM-	4.51631	Unknown	NA	CMV-infected
53574	M.tb-uninfected	IgG+	36.3972	42.4551	IgM-	1.44459	IFNg+	272	CMV-infected
30048	M.tb-infected	Unknown	NA	NA	IgM-	8.08422	Unknown	NA	Unknown
20002	M.tb-uninfected	Unknown	NA	NA	IgM-	0.338078	Unknown	NA	Unknown
50279	M.tb-uninfected	IgG-	5.22954	3.82236	IgM-	0.448632	IFNg-	3	CMV-uninfected
50120	M.tb-uninfected	Unknown	NA	NA	IgM-	0.824437	IFNg+	57	CMV-infected
10426	M.tb-infected	Unknown	NA	NA	IgM-	2.51234	Unknown	NA	Unknown
50451	M.tb-uninfected	IgG-	8.49301	5.10978	IgM-	-0.242261	IFNg-	0	CMV-uninfected
50241	M.tb-uninfected	Unknown	NA	NA	Unknown	NA	IFNg-	0	Unknown
50192	M.tb-uninfected	IgG+	18.8323	29.4611	IgM-	1.22028	IFNg-	12	CMV-infected

## Sheet: Fig 4
Fig. 4b
Ensembl ID	log2 fold change in CMV+: M.tb+ vs M.tb-	log2 fold change in CMV-: M.tb+ vs M.tb-	DEGs
ENSG00000000457	-0.00116937	0.138555	DEGs in CMV-
ENSG00000000938	0.100198	-1.07126	DEGs in CMV-
ENSG00000001084	0.0324167	-0.385802	DEGs in CMV-
ENSG00000002586	0.0666636	-0.346602	DEGs in CMV-
ENSG00000002919	0.0720308	-0.142211	DEGs in CMV-
ENSG00000003393	0.104115	-0.260047	DEGs in CMV-
ENSG00000003509	-0.0416767	0.139538	DEGs in CMV-
ENSG00000004399	0.249035	-0.720187	DEGs in CMV-
ENSG00000004939	-0.406676	-2.55951	DEGs in CMV-
ENSG00000005007	-0.0359268	-0.0724619	DEGs in CMV-
ENSG00000005175	0.0322269	0.213215	DEGs in CMV-
ENSG00000005206	-0.0531766	0.250416	DEGs in CMV-
ENSG00000005238	0.160953	-0.685638	DEGs in CMV-
ENSG00000005339	-0.00808826	-0.117568	DEGs in CMV-
ENSG00000005379	0.178947	-0.423781	DEGs in CMV-
ENSG00000005483	0.0131497	-0.153793	DEGs in CMV-
ENSG00000005486	0.0342824	-0.813814	DEGs in CMV-
ENSG00000005844	0.091392	-0.245328	DEGs in CMV-
ENSG00000005884	-0.00569483	0.295591	DEGs in CMV-
ENSG00000005889	-0.121419	0.277712	DEGs in CMV-
ENSG00000005893	0.144449	-0.34302	DEGs in CMV-
ENSG00000006025	0.0278765	-0.249843	DEGs in CMV-
ENSG00000006282	0.252431	0.754502	DEGs in CMV-
ENSG00000006327	0.0219632	-0.708086	DEGs in CMV-
ENSG00000006534	0.159687	-1.4603	DEGs in CMV-
ENSG00000006625	0.053122	0.2086	DEGs in CMV-
ENSG00000006740	-0.140872	0.607191	DEGs in CMV-
ENSG00000006757	0.0158814	0.372054	DEGs in CMV-
ENSG00000006831	0.0501342	-0.0896483	DEGs in CMV-
ENSG00000007038	0.289802	1.69111	DEGs in CMV-
ENSG00000007047	-0.0130065	-0.149574	DEGs in CMV-
ENSG00000007168	-0.0364287	-0.145466	DEGs in CMV-
ENSG00000007255	-0.06739	0.22311	DEGs in CMV-
ENSG00000007350	0.0534067	-1.28582	DEGs in CMV-
ENSG00000007384	0.0129156	0.808589	DEGs in CMV-
ENSG00000007516	-0.121247	0.411434	DEGs in CMV-
ENSG00000008294	0.00120848	-0.327196	DEGs in CMV-
ENSG00000008323	0.0328919	-0.898543	DEGs in CMV-
ENSG00000008394	0.278591	-0.6521	DEGs in CMV-
ENSG00000009335	0.0525819	-0.117924	DEGs in CMV-
ENSG00000009413	-0.00582057	-0.117504	DEGs in CMV-
ENSG00000009724	-0.0233484	0.261418	DEGs in CMV-
ENSG00000010017	-0.0175607	-0.195347	DEGs in CMV-
ENSG00000010256	0.0718644	-0.149071	DEGs in CMV-
ENSG00000010295	0.0497795	-0.20007	DEGs in CMV-
ENSG00000010310	0.0354942	-0.372436	DEGs in CMV-
ENSG00000010318	0.0256174	0.169134	DEGs in CMV-
ENSG00000010327	0.164973	-1.3069	DEGs in CMV-
ENSG00000010361	-0.0741867	0.15154	DEGs in CMV-
ENSG00000010379	-0.37803	-0.654403	DEGs in CMV-
ENSG00000010803	-0.0312285	0.210262	DEGs in CMV-
ENSG00000010810	-0.110977	-0.190797	DEGs in CMV-
ENSG00000011007	0.0754309	-0.146946	DEGs in CMV-
ENSG00000011198	-0.037756	-0.467511	DEGs in CMV-
ENSG00000011295	-0.0571375	0.113753	DEGs in CMV-
ENSG00000011426	0.266499	-1.19803	DEGs in CMV-
ENSG00000011523	0.00733282	0.16564	DEGs in CMV-
ENSG00000011566	-0.0266695	-0.236848	DEGs in CMV-
ENSG00000011600	0.257477	-1.00075	DEGs in CMV-
ENSG00000012124	0.103915	0.391687	DEGs in CMV-
ENSG00000012817	-0.0488238	-6.78891	DEGs in CMV-
ENSG00000013561	0.0515557	-0.181479	DEGs in CMV-
ENSG00000013588	0.389297	1.75763	DEGs in CMV-
ENSG00000013619	0.342322	-0.731752	DEGs in CMV-
ENSG00000014123	0.0397855	-0.118209	DEGs in CMV-
ENSG00000014138	-0.0249942	0.21553	DEGs in CMV-
ENSG00000015153	-0.053285	-0.120436	DEGs in CMV-
ENSG00000015171	0.012333	-0.164818	DEGs in CMV-
ENSG00000015676	0.0107812	0.0894475	DEGs in CMV-
ENSG00000017260	0.0440171	-0.266119	DEGs in CMV-
ENSG00000018280	0.161494	-1.1042	DEGs in CMV-
ENSG00000018408	0.0634473	-0.690975	DEGs in CMV-
ENSG00000018699	0.0200249	0.358178	DEGs in CMV-
ENSG00000019144	0.200731	-0.463923	DEGs in CMV-
ENSG00000021300	-0.0623879	0.330692	DEGs in CMV-
ENSG00000021762	-0.147908	-0.454819	DEGs in CMV-
ENSG00000022267	0.11078	0.700407	DEGs in CMV-
ENSG00000022277	0.0686643	-0.174968	DEGs in CMV-
ENSG00000022840	-0.0302612	-0.134516	DEGs in CMV-
ENSG00000023191	0.0205941	-0.213249	DEGs in CMV-
ENSG00000023287	0.00803452	-0.142338	DEGs in CMV-
ENSG00000023318	0.115947	-0.237849	DEGs in CMV-
ENSG00000023330	0.0372085	-0.383878	DEGs in CMV-
ENSG00000023445	0.0524345	0.205705	DEGs in CMV-
ENSG00000024048	0.0476569	-0.0974532	DEGs in CMV-
ENSG00000024526	0.189821	-1.55847	DEGs in CMV-
ENSG00000025039	-0.0796722	-0.59771	DEGs in CMV-
ENSG00000025800	0.0070816	-0.100192	DEGs in CMV-
ENSG00000026025	0.041646	-0.408871	DEGs in CMV-
ENSG00000026103	-0.0368224	0.409008	DEGs in CMV-
ENSG00000026508	0.0624729	-0.521341	DEGs in CMV-
ENSG00000027075	-0.10737	-0.306366	DEGs in CMV-
ENSG00000027697	0.142061	-0.52966	DEGs in CMV-
ENSG00000027869	0.0650907	-0.595364	DEGs in CMV-
ENSG00000028203	0.00173153	-0.151937	DEGs in CMV-
ENSG00000029534	0.0454186	0.42995	DEGs in CMV-
ENSG00000029639	0.0738372	0.180567	DEGs in CMV-
ENSG00000030066	0.0377794	0.158305	DEGs in CMV-
ENSG00000030582	0.25101	-0.74575	DEGs in CMV-
ENSG00000031081	0.197359	-0.636057	DEGs in CMV-
ENSG00000032219	-0.0295785	-0.162786	DEGs in CMV-
ENSG00000032444	0.0445442	-0.323468	DEGs in CMV-
ENSG00000033627	0.15618	-0.486793	DEGs in CMV-
ENSG00000033800	-0.0157989	-0.165352	DEGs in CMV-
ENSG00000033867	-0.0212586	-0.238055	DEGs in CMV-
ENSG00000034677	-0.0273992	-0.214699	DEGs in CMV-
ENSG00000034713	0.011142	-0.10351	DEGs in CMV-
ENSG00000035141	-0.00658349	0.20863	DEGs in CMV-
ENSG00000035403	0.108699	-0.375633	DEGs in CMV-
ENSG00000035664	-0.00942838	-0.611391	DEGs in CMV-
ENSG00000035681	0.0671363	-0.430595	DEGs in CMV-
ENSG00000035687	0.00617102	-0.164816	DEGs in CMV-
ENSG00000035862	0.183133	-0.780476	DEGs in CMV-
ENSG00000036054	0.0216386	-0.200783	DEGs in CMV-
ENSG00000036549	-0.0489604	0.125423	DEGs in CMV-
ENSG00000037637	0.0291499	-0.184778	DEGs in CMV-
ENSG00000038427	0.503707	-1.48611	DEGs in CMV-
ENSG00000039319	0.0801577	-0.583637	DEGs in CMV-
ENSG00000040487	0.0104966	-0.271869	DEGs in CMV-
ENSG00000040633	0.0133821	-0.108029	DEGs in CMV-
ENSG00000040933	-0.049927	-0.137026	DEGs in CMV-
ENSG00000042493	0.257207	-0.953531	DEGs in CMV-
ENSG00000043462	0.0128294	-0.282752	DEGs in CMV-
ENSG00000043591	0.0185814	-1.56542	DEGs in CMV-
ENSG00000046653	0.0458888	0.330828	DEGs in CMV-
ENSG00000047056	-0.0147744	-0.185168	DEGs in CMV-
ENSG00000047249	0.131281	-0.423624	DEGs in CMV-
ENSG00000047597	0.019781	-0.910805	DEGs in CMV-
ENSG00000047932	-0.00923545	0.102092	DEGs in CMV-
ENSG00000048140	0.0162711	-0.191779	DEGs in CMV-
ENSG00000048162	0.00339096	0.19101	DEGs in CMV-
ENSG00000048649	-0.0769243	-0.0902879	DEGs in CMV-
ENSG00000048707	0.0265163	-0.0862358	DEGs in CMV-
ENSG00000049245	0.0759196	-0.379893	DEGs in CMV-
ENSG00000049768	-0.212747	0.514748	DEGs in CMV-
ENSG00000049860	0.106329	-0.471204	DEGs in CMV-
ENSG00000050130	0.0820679	-0.210214	DEGs in CMV-
ENSG00000050393	-0.0328343	0.120132	DEGs in CMV-
ENSG00000050438	0.167405	-0.501159	DEGs in CMV-
ENSG00000051128	0.0848237	-0.792193	DEGs in CMV-
ENSG00000051382	0.0385433	-0.248503	DEGs in CMV-
ENSG00000051523	0.119534	-0.46481	DEGs in CMV-
ENSG00000052795	0.286408	-0.588276	DEGs in CMV-
ENSG00000052802	0.0280303	0.27877	DEGs in CMV-
ENSG00000052841	-0.0674131	-0.0917144	DEGs in CMV-
ENSG00000053372	0.0437117	0.374233	DEGs in CMV-
ENSG00000053501	0.00984837	0.142183	DEGs in CMV-
ENSG00000053702	-0.0945594	0.246869	DEGs in CMV-
ENSG00000054118	-0.0108458	0.0772399	DEGs in CMV-
ENSG00000054148	0.0561068	0.222039	DEGs in CMV-
ENSG00000054523	0.122694	-0.361253	DEGs in CMV-
ENSG00000054654	-0.112711	0.209944	DEGs in CMV-
ENSG00000054983	-0.00281411	-0.357658	DEGs in CMV-
ENSG00000055211	0.0265535	-0.231608	DEGs in CMV-
ENSG00000055609	-0.00309008	-0.168531	DEGs in CMV-
ENSG00000056586	0.0225506	-0.103174	DEGs in CMV-
ENSG00000058056	0.0335921	0.300149	DEGs in CMV-
ENSG00000058063	0.00179139	-0.116295	DEGs in CMV-
ENSG00000058085	0.424027	1.6809	DEGs in CMV-
ENSG00000058262	0.0293852	-0.134148	DEGs in CMV-
ENSG00000058272	0.0105521	-0.170339	DEGs in CMV-
ENSG00000058804	0.0332249	0.141775	DEGs in CMV-
ENSG00000059573	0.0590588	0.198883	DEGs in CMV-
ENSG00000059728	0.278875	-0.826112	DEGs in CMV-
ENSG00000059804	-0.0832675	-0.395946	DEGs in CMV-
ENSG00000060237	0.00495854	-0.201891	DEGs in CMV-
ENSG00000060558	0.211176	-0.633737	DEGs in CMV-
ENSG00000060749	0.00472686	-0.138279	DEGs in CMV-
ENSG00000061918	0.153125	0.545939	DEGs in CMV-
ENSG00000062485	-0.0627698	0.104384	DEGs in CMV-
ENSG00000062524	0.158461	0.70401	DEGs in CMV-
ENSG00000062598	0.0283279	-0.140915	DEGs in CMV-
ENSG00000062650	0.0197609	-0.0948826	DEGs in CMV-
ENSG00000062725	0.0194942	-0.124623	DEGs in CMV-
ENSG00000063241	0.0894075	0.483363	DEGs in CMV-
ENSG00000063601	0.017993	0.114454	DEGs in CMV-
ENSG00000063761	0.069602	0.230072	DEGs in CMV-
ENSG00000063854	-0.0169376	-0.21307	DEGs in CMV-
ENSG00000063978	-0.00105173	-0.0981771	DEGs in CMV-
ENSG00000064225	0.210022	-0.916457	DEGs in CMV-
ENSG00000064545	-0.0413182	0.160356	DEGs in CMV-
ENSG00000064763	0.0132057	-0.56762	DEGs in CMV-
ENSG00000064886	-0.0291445	0.351807	DEGs in CMV-
ENSG00000065135	0.0818439	-0.149505	DEGs in CMV-
ENSG00000065150	-0.0454745	0.242019	DEGs in CMV-
ENSG00000065183	0.0231361	0.248777	DEGs in CMV-
ENSG00000065268	-0.0773629	0.213872	DEGs in CMV-
ENSG00000065427	0.0266207	0.238822	DEGs in CMV-
ENSG00000065457	0.0458866	-0.235196	DEGs in CMV-
ENSG00000065485	-0.0427511	0.274603	DEGs in CMV-
ENSG00000065526	0.0426217	-0.213095	DEGs in CMV-
ENSG00000065534	0.0319762	0.308108	DEGs in CMV-
ENSG00000065600	0.095088	-0.260802	DEGs in CMV-
ENSG00000065613	-0.0125715	-0.1083	DEGs in CMV-
ENSG00000065675	-0.0982795	-0.182332	DEGs in CMV-
ENSG00000065833	0.257578	-0.995177	DEGs in CMV-
ENSG00000065989	0.134428	-0.547402	DEGs in CMV-
ENSG00000066027	0.0175026	-0.154998	DEGs in CMV-
ENSG00000066135	0.0247512	-0.17057	DEGs in CMV-
ENSG00000066279	0.201145	-1.16497	DEGs in CMV-
ENSG00000066322	0.0900434	-0.27769	DEGs in CMV-
ENSG00000066777	-0.0358232	-0.103379	DEGs in CMV-
ENSG00000067048	0.474987	-6.14846	DEGs in CMV-
ENSG00000067064	0.0087097	0.172535	DEGs in CMV-
ENSG00000067082	0.0632582	-0.360874	DEGs in CMV-
ENSG00000067167	0.0362829	-0.178854	DEGs in CMV-
ENSG00000067182	0.0758859	-0.53915	DEGs in CMV-
ENSG00000001629	0.0762446	-0.0391784	DEGs in CMV+
ENSG00000002016	-0.160627	0.11239	DEGs in CMV+
ENSG00000002549	0.371555	0.00162611	DEGs in CMV+
ENSG00000002587	0.381875	-0.632506	DEGs in CMV+
ENSG00000002933	0.81236	-0.468033	DEGs in CMV+
ENSG00000003756	-0.115808	0.0291674	DEGs in CMV+
ENSG00000003987	-0.16055	0.0809319	DEGs in CMV+
ENSG00000004142	0.113289	0.00328003	DEGs in CMV+
ENSG00000004534	-0.111946	-0.114414	DEGs in CMV+
ENSG00000004897	0.070425	-0.0717665	DEGs in CMV+
ENSG00000004961	0.12231	-0.115232	DEGs in CMV+
ENSG00000004975	-0.0947945	0.0213112	DEGs in CMV+
ENSG00000005020	0.261849	-0.120637	DEGs in CMV+
ENSG00000005059	-0.194927	0.0554056	DEGs in CMV+
ENSG00000005249	0.234691	0.113863	DEGs in CMV+
ENSG00000005436	-0.111611	0.0995141	DEGs in CMV+
ENSG00000005469	0.155559	0.0529864	DEGs in CMV+
ENSG00000005700	0.0794838	-0.083957	DEGs in CMV+
ENSG00000006576	0.102569	-0.0837494	DEGs in CMV+
ENSG00000006715	0.104955	0.0307971	DEGs in CMV+
ENSG00000006744	0.0980543	0.0464226	DEGs in CMV+
ENSG00000006756	0.207188	-0.230846	DEGs in CMV+
ENSG00000006837	-0.390238	0.307012	DEGs in CMV+
ENSG00000007341	0.114536	-0.131076	DEGs in CMV+
ENSG00000007376	0.096783	-0.00676619	DEGs in CMV+
ENSG00000007392	-0.200158	0.100188	DEGs in CMV+
ENSG00000007545	-0.0791685	0.0408537	DEGs in CMV+
ENSG00000008128	-0.274696	-0.0327374	DEGs in CMV+
ENSG00000008130	0.167562	-0.119681	DEGs in CMV+
ENSG00000008256	-0.182593	0.0562683	DEGs in CMV+
ENSG00000008283	0.237006	-0.183743	DEGs in CMV+
ENSG00000008405	-0.123504	-0.0665216	DEGs in CMV+
ENSG00000008853	0.187809	-0.0399902	DEGs in CMV+
ENSG00000009307	-0.0806696	0.0420493	DEGs in CMV+
ENSG00000009694	-0.286924	0.198394	DEGs in CMV+
ENSG00000010244	-0.0999425	0.0193979	DEGs in CMV+
ENSG00000010278	0.356922	-0.563756	DEGs in CMV+
ENSG00000010671	0.339431	0.0747451	DEGs in CMV+
ENSG00000010818	-0.126593	0.00254615	DEGs in CMV+
ENSG00000011132	-0.179246	-0.0935117	DEGs in CMV+
ENSG00000011243	-0.121585	0.0776309	DEGs in CMV+
ENSG00000011304	-0.0718039	0.0138446	DEGs in CMV+
ENSG00000011376	0.131416	0.122674	DEGs in CMV+
ENSG00000011451	-0.0747575	0.105636	DEGs in CMV+
ENSG00000011638	0.150171	-0.088508	DEGs in CMV+
ENSG00000012174	0.112302	-0.0790765	DEGs in CMV+
ENSG00000012660	-0.0834352	0.116751	DEGs in CMV+
ENSG00000012779	0.402217	0.290634	DEGs in CMV+
ENSG00000012963	0.072377	-0.108138	DEGs in CMV+
ENSG00000013374	0.111783	0.214936	DEGs in CMV+
ENSG00000013441	-0.161165	-0.0248857	DEGs in CMV+
ENSG00000013725	-0.191593	-0.118454	DEGs in CMV+
ENSG00000013810	-0.204891	0.0767584	DEGs in CMV+
ENSG00000014257	0.590115	-0.373722	DEGs in CMV+
ENSG00000014824	0.10025	-0.0794668	DEGs in CMV+
ENSG00000014919	0.0859118	-0.0730006	DEGs in CMV+
ENSG00000018510	0.118428	-0.0953259	DEGs in CMV+
ENSG00000018610	0.0894366	0.0965446	DEGs in CMV+
ENSG00000019485	0.13906	0.109344	DEGs in CMV+
ENSG00000019991	0.650181	-0.696455	DEGs in CMV+
ENSG00000021355	0.195531	-0.191921	DEGs in CMV+
ENSG00000021488	-0.350982	0.517896	DEGs in CMV+
ENSG00000023697	0.155229	-0.099106	DEGs in CMV+
ENSG00000023892	-0.129032	0.0350606	DEGs in CMV+
ENSG00000025708	0.504648	-0.153128	DEGs in CMV+
ENSG00000028116	0.207132	-0.151931	DEGs in CMV+
ENSG00000029153	0.322978	-0.133843	DEGs in CMV+
ENSG00000029363	-0.0721849	0.0420967	DEGs in CMV+
ENSG00000030110	0.1092	0.0536295	DEGs in CMV+
ENSG00000034152	0.140316	-0.158812	DEGs in CMV+
ENSG00000037042	-0.176807	0.0234233	DEGs in CMV+
ENSG00000037757	-0.129769	0.131112	DEGs in CMV+
ENSG00000038219	-0.0719306	0.000845564	DEGs in CMV+
ENSG00000039600	0.521913	0.756299	DEGs in CMV+
ENSG00000039650	-0.0711652	0.0359011	DEGs in CMV+
ENSG00000040275	0.118589	0.0458383	DEGs in CMV+
ENSG00000041353	-0.273456	0.209365	DEGs in CMV+
ENSG00000041988	-0.0842111	-0.0252328	DEGs in CMV+
ENSG00000042286	0.276588	-0.0637698	DEGs in CMV+
ENSG00000042317	0.220708	-0.29368	DEGs in CMV+
ENSG00000042980	0.609737	0.305244	DEGs in CMV+
ENSG00000047230	0.165346	-0.0363578	DEGs in CMV+
ENSG00000047346	-0.0952973	0.0871357	DEGs in CMV+
ENSG00000047410	-0.0821106	-0.0425824	DEGs in CMV+
ENSG00000047634	-0.292508	0.16479	DEGs in CMV+
ENSG00000047662	-0.454201	0.0391988	DEGs in CMV+
ENSG00000047849	0.0913671	0.0379629	DEGs in CMV+
ENSG00000048392	0.17398	-0.0963806	DEGs in CMV+
ENSG00000049239	0.157456	-0.0524644	DEGs in CMV+
ENSG00000049247	1.41029	-0.4288	DEGs in CMV+
ENSG00000049541	0.0799993	0.0855346	DEGs in CMV+
ENSG00000050405	0.172778	-0.196962	DEGs in CMV+
ENSG00000051341	0.313483	-0.239718	DEGs in CMV+
ENSG00000053438	-0.29677	0.0334425	DEGs in CMV+
ENSG00000054267	-0.101259	-0.0469118	DEGs in CMV+
ENSG00000054277	0.174415	0.159352	DEGs in CMV+
ENSG00000054611	0.10062	0.0216489	DEGs in CMV+
ENSG00000054965	0.0814102	-0.115564	DEGs in CMV+
ENSG00000055044	-0.134956	0.029619	DEGs in CMV+
ENSG00000055130	0.0859546	-0.0277506	DEGs in CMV+
ENSG00000055147	0.0846198	-0.0898296	DEGs in CMV+
ENSG00000055163	-0.0891731	0.0833619	DEGs in CMV+
ENSG00000055208	-0.105552	-0.0892062	DEGs in CMV+
ENSG00000055332	0.41541	0.138519	DEGs in CMV+
ENSG00000055483	-0.185151	-0.0603006	DEGs in CMV+
ENSG00000055955	-0.337674	-0.235601	DEGs in CMV+
ENSG00000057294	-0.56427	0.559145	DEGs in CMV+
ENSG00000057608	0.0960722	0.104616	DEGs in CMV+
ENSG00000057704	0.243631	-0.29648	DEGs in CMV+
ENSG00000058335	0.539021	0.00742087	DEGs in CMV+
ENSG00000058453	-0.147661	0.0558413	DEGs in CMV+
ENSG00000059378	0.170986	-0.113477	DEGs in CMV+
ENSG00000059915	-0.189037	0.103936	DEGs in CMV+
ENSG00000060339	-0.107346	0.00302351	DEGs in CMV+
ENSG00000060642	0.0730707	0.0306312	DEGs in CMV+
ENSG00000060971	-0.0781787	0.0366898	DEGs in CMV+
ENSG00000061936	-0.137746	0.030464	DEGs in CMV+
ENSG00000062282	0.297578	-0.0370686	DEGs in CMV+
ENSG00000063046	-0.0934828	0.109109	DEGs in CMV+
ENSG00000063169	-0.130851	0.0432263	DEGs in CMV+
ENSG00000063244	-0.0847929	-0.00483059	DEGs in CMV+
ENSG00000063322	0.0941993	-0.00657873	DEGs in CMV+
ENSG00000063587	-0.0783272	0.0661858	DEGs in CMV+
ENSG00000064115	0.165676	-0.0743819	DEGs in CMV+
ENSG00000064309	-0.39464	0.194434	DEGs in CMV+
ENSG00000064547	-0.125391	-0.157839	DEGs in CMV+
ENSG00000064787	0.42308	-0.555656	DEGs in CMV+
ENSG00000065029	-0.0886841	0.0824205	DEGs in CMV+
ENSG00000065154	-0.145412	0.262817	DEGs in CMV+
ENSG00000065328	0.467194	-0.135121	DEGs in CMV+
ENSG00000065357	-0.259908	0.0531618	DEGs in CMV+
ENSG00000065717	-0.292968	-0.0161423	DEGs in CMV+
ENSG00000066230	-0.323683	0.156106	DEGs in CMV+
ENSG00000066422	-0.100723	-0.0359975	DEGs in CMV+
ENSG00000066739	-0.0768723	0.00496632	DEGs in CMV+
ENSG00000067066	0.15841	-0.0274042	DEGs in CMV+
ENSG00000067141	0.337358	-0.0582916	DEGs in CMV+
ENSG00000067365	-0.102708	-0.0440627	DEGs in CMV+
ENSG00000068079	0.425917	0.262021	DEGs in CMV+
ENSG00000068097	0.19541	0.0811676	DEGs in CMV+
ENSG00000068654	0.0929633	-0.00612584	DEGs in CMV+
ENSG00000068745	-0.0898751	-0.0700867	DEGs in CMV+
ENSG00000068784	0.13616	-0.0524249	DEGs in CMV+
ENSG00000069943	0.162279	-0.0135255	DEGs in CMV+
ENSG00000070010	-0.118601	-0.0570142	DEGs in CMV+
ENSG00000070047	-0.119743	-0.0340067	DEGs in CMV+
ENSG00000070081	-0.201699	0.0486048	DEGs in CMV+
ENSG00000070214	0.257019	-0.24401	DEGs in CMV+
ENSG00000070423	-0.177403	0.134532	DEGs in CMV+
ENSG00000070610	0.0803018	-0.00143766	DEGs in CMV+
ENSG00000070718	-0.214768	0.0298325	DEGs in CMV+
ENSG00000070756	-0.257096	0.103478	DEGs in CMV+
ENSG00000070831	-0.213693	-0.0909703	DEGs in CMV+
ENSG00000070882	0.109738	-0.0249062	DEGs in CMV+
ENSG00000001036	0.259701	-0.40805	DEGs in CMV+ and CMV-
ENSG00000001497	-0.103132	0.14647	DEGs in CMV+ and CMV-
ENSG00000001561	0.236924	-0.281677	DEGs in CMV+ and CMV-
ENSG00000002834	0.123779	-0.357053	DEGs in CMV+ and CMV-
ENSG00000003056	0.142864	-0.28269	DEGs in CMV+ and CMV-
ENSG00000004455	0.11482	0.130009	DEGs in CMV+ and CMV-
ENSG00000004487	-0.0938115	0.10263	DEGs in CMV+ and CMV-
ENSG00000004700	0.109058	-0.110594	DEGs in CMV+ and CMV-
ENSG00000004799	0.643958	-1.21217	DEGs in CMV+ and CMV-
ENSG00000005022	-0.0956097	0.204707	DEGs in CMV+ and CMV-
ENSG00000005187	0.255588	0.565248	DEGs in CMV+ and CMV-
ENSG00000005243	0.349455	-0.831217	DEGs in CMV+ and CMV-
ENSG00000005302	-0.228498	0.126057	DEGs in CMV+ and CMV-
ENSG00000005471	0.349602	0.384168	DEGs in CMV+ and CMV-
ENSG00000005513	-0.409034	0.72094	DEGs in CMV+ and CMV-
ENSG00000006007	0.103416	-0.286524	DEGs in CMV+ and CMV-
ENSG00000006194	-0.109234	0.112629	DEGs in CMV+ and CMV-
ENSG00000006459	-0.109196	-0.208935	DEGs in CMV+ and CMV-
ENSG00000006607	0.20151	0.227951	DEGs in CMV+ and CMV-
ENSG00000007312	0.283351	0.312643	DEGs in CMV+ and CMV-
ENSG00000007944	-0.171518	-0.365949	DEGs in CMV+ and CMV-
ENSG00000008513	0.200186	-0.485358	DEGs in CMV+ and CMV-
ENSG00000008517	-0.343193	0.510172	DEGs in CMV+ and CMV-
ENSG00000008988	-0.203824	0.113772	DEGs in CMV+ and CMV-
ENSG00000010072	0.0739556	-0.233916	DEGs in CMV+ and CMV-
ENSG00000010270	0.155221	-0.311702	DEGs in CMV+ and CMV-
ENSG00000010404	0.0993772	-0.220414	DEGs in CMV+ and CMV-
ENSG00000010704	0.516735	-0.526267	DEGs in CMV+ and CMV-
ENSG00000011275	-0.122786	0.0857997	DEGs in CMV+ and CMV-
ENSG00000011590	0.505148	0.681423	DEGs in CMV+ and CMV-
ENSG00000012048	0.321017	-0.180986	DEGs in CMV+ and CMV-
ENSG00000012232	0.173254	-0.1743	DEGs in CMV+ and CMV-
ENSG00000013016	0.502363	0.512362	DEGs in CMV+ and CMV-
ENSG00000013573	-0.459794	-0.537502	DEGs in CMV+ and CMV-
ENSG00000014216	0.153624	-0.129467	DEGs in CMV+ and CMV-
ENSG00000014914	0.380939	-1.18138	DEGs in CMV+ and CMV-
ENSG00000015475	0.237501	-0.282902	DEGs in CMV+ and CMV-
ENSG00000019582	0.369153	0.231057	DEGs in CMV+ and CMV-
ENSG00000020577	0.285249	0.687003	DEGs in CMV+ and CMV-
ENSG00000021574	0.0876368	-0.208439	DEGs in CMV+ and CMV-
ENSG00000023909	0.164001	-0.239498	DEGs in CMV+ and CMV-
ENSG00000025434	0.364925	-0.961646	DEGs in CMV+ and CMV-
ENSG00000025772	0.123459	0.193347	DEGs in CMV+ and CMV-
ENSG00000026751	0.29375	-0.823551	DEGs in CMV+ and CMV-
ENSG00000028277	0.113663	0.297896	DEGs in CMV+ and CMV-
ENSG00000029364	0.106357	-0.116376	DEGs in CMV+ and CMV-
ENSG00000033100	0.0824856	-0.215883	DEGs in CMV+ and CMV-
ENSG00000033170	0.124101	0.251414	DEGs in CMV+ and CMV-
ENSG00000034053	-0.231256	0.376863	DEGs in CMV+ and CMV-
ENSG00000035720	0.26241	0.5145	DEGs in CMV+ and CMV-
ENSG00000037749	0.11113	-0.180001	DEGs in CMV+ and CMV-
ENSG00000038945	0.904992	-1.67412	DEGs in CMV+ and CMV-
ENSG00000039068	0.519833	1.28365	DEGs in CMV+ and CMV-
ENSG00000043093	0.0992122	-0.186078	DEGs in CMV+ and CMV-
ENSG00000044115	0.321022	-0.475702	DEGs in CMV+ and CMV-
ENSG00000044459	0.317739	-0.34475	DEGs in CMV+ and CMV-
ENSG00000046647	-0.107177	0.260482	DEGs in CMV+ and CMV-
ENSG00000046651	-0.113522	0.236986	DEGs in CMV+ and CMV-
ENSG00000048028	0.250347	-0.208533	DEGs in CMV+ and CMV-
ENSG00000048052	0.390477	0.271553	DEGs in CMV+ and CMV-
ENSG00000048462	0.571941	0.712549	DEGs in CMV+ and CMV-
ENSG00000049130	0.727281	-0.996201	DEGs in CMV+ and CMV-
ENSG00000049246	0.332489	-0.321536	DEGs in CMV+ and CMV-
ENSG00000049249	0.296433	0.353496	DEGs in CMV+ and CMV-
ENSG00000051108	0.16778	0.149549	DEGs in CMV+ and CMV-
ENSG00000054219	0.111015	0.301306	DEGs in CMV+ and CMV-
ENSG00000054793	0.505326	-1.16772	DEGs in CMV+ and CMV-
ENSG00000057252	0.183483	-0.379509	DEGs in CMV+ and CMV-
ENSG00000057657	0.290539	-0.437923	DEGs in CMV+ and CMV-
ENSG00000057935	-0.176724	0.13395	DEGs in CMV+ and CMV-
ENSG00000058091	0.291902	-0.358543	DEGs in CMV+ and CMV-
ENSG00000058600	-0.144471	0.182453	DEGs in CMV+ and CMV-
ENSG00000058799	0.101677	-0.158193	DEGs in CMV+ and CMV-
ENSG00000058866	0.779296	0.692994	DEGs in CMV+ and CMV-
ENSG00000059377	0.288597	-0.753232	DEGs in CMV+ and CMV-
ENSG00000061273	-0.102523	0.113314	DEGs in CMV+ and CMV-
ENSG00000063177	-0.203448	0.203479	DEGs in CMV+ and CMV-
ENSG00000064419	0.0784855	-0.0745678	DEGs in CMV+ and CMV-
ENSG00000064989	0.411445	0.498935	DEGs in CMV+ and CMV-
ENSG00000064999	0.103568	-0.196685	DEGs in CMV+ and CMV-
ENSG00000065615	0.165751	-0.312642	DEGs in CMV+ and CMV-
ENSG00000065923	0.241549	0.236668	DEGs in CMV+ and CMV-

## Sheet: Fig 5 and Fig S5
SampleID	Time point of ELISpot BCG	ELISpot BCG	Ag85A IgG (D-7)	Ag85A IgG (D28)	M.tb infection status	MVA85A vaccination status
52408	D-7	48	0.99	1.16	M.tb-infected	Placebo
51741	D-7	8	0.15	0.42	M.tb-uninfected	Placebo
52263	D-7	7	0.07	0.77	M.tb-uninfected	MVA85A/AERAS-485
52610	D-7	72	0.38	0.46	M.tb-uninfected	MVA85A/AERAS-485
53526	D-7	98	0.04	0.06	M.tb-uninfected	MVA85A/AERAS-485
53517	D28	8	0.27	0.36	M.tb-infected	Placebo
53165	D-7	77	0.05	0.95	M.tb-uninfected	MVA85A/AERAS-485
53618	D-7	48	0.11	0.28	M.tb-uninfected	MVA85A/AERAS-485
52417	D-7	23	0.15	0.86	M.tb-uninfected	MVA85A/AERAS-485
52119	D-7	17	0.27	NA	M.tb-uninfected	MVA85A/AERAS-485
52260	D28	82	0.39	0.5	M.tb-infected	MVA85A/AERAS-485
51849	D-7	23	0.11	0.12	M.tb-uninfected	Placebo
50987	D-7	5	0.08	0.12	M.tb-infected	Placebo
51017	D-7	27	0.02	0.42	M.tb-uninfected	MVA85A/AERAS-485
53376	D-7	7	0.13	1.13	M.tb-uninfected	MVA85A/AERAS-485
53283	D28	8	0.09	0.08	M.tb-infected	Placebo
53644	D-7	2	0.02	0.56	M.tb-uninfected	MVA85A/AERAS-485
53455	D-7	15	0.05	0.07	M.tb-uninfected	Placebo
50034	NA	NA	0.02	0.04	M.tb-uninfected	Placebo
50144	D-7	0	0.28	NA	M.tb-uninfected	MVA85A/AERAS-485
10174	D28	3	0.13	0.13	M.tb-infected	MVA85A/AERAS-485
20018	D-7	3	0.11	NA	M.tb-uninfected	MVA85A/AERAS-485
53458	D-7	20	0.03	1.2	M.tb-infected	MVA85A/AERAS-485
53685	D-7	3	0.05	NA	M.tb-uninfected	Placebo
53652	D-7	22	0.04	0.03	M.tb-uninfected	Placebo
53528	D-7	12	0.05	0.17	M.tb-uninfected	Placebo
52131	D-7	47	0.03	0.03	M.tb-uninfected	Placebo
51987	D-7	0	0.14	0.19	M.tb-infected	Placebo
51633	D-7	0	0.28	0.68	M.tb-uninfected	MVA85A/AERAS-485
52605	D-7	22	0.08	0.62	M.tb-uninfected	MVA85A/AERAS-485
52921	D-7	37	0.06	1.79	M.tb-uninfected	MVA85A/AERAS-485
52592	NA	NA	0.38	0.49	M.tb-infected	MVA85A/AERAS-485
10341	D28	8	0.45	0.67	M.tb-infected	MVA85A/AERAS-485
50167	D-7	13	0.11	0.24	M.tb-uninfected	Placebo
20058	D-7	3	0.11	NA	M.tb-uninfected	Placebo
50158	D-7	17	0.08	0.18	M.tb-uninfected	MVA85A/AERAS-485
50514	D-7	13	0.02	0.09	M.tb-uninfected	Placebo
50478	D-7	47	0.05	0.19	M.tb-infected	Placebo
50902	D-7	108	0.04	0.5	M.tb-uninfected	MVA85A/AERAS-485
50583	D-7	113	0.03	0.06	M.tb-uninfected	Placebo
50517	D-7	20	0.02	0.04	M.tb-uninfected	Placebo
50715	D-7	17	0.05	NA	M.tb-uninfected	Placebo
52377	D-7	33	0.43	1.74	M.tb-uninfected	MVA85A/AERAS-485
52738	D-7	18	0.03	0.16	M.tb-uninfected	MVA85A/AERAS-485
53238	D-7	5	0.15	0.17	M.tb-uninfected	Placebo
53154	D-7	7	0.08	0.35	M.tb-uninfected	MVA85A/AERAS-485
52830	D-7	27	0.29	0.5	M.tb-uninfected	MVA85A/AERAS-485
52659	D-7	67	0.02	0.04	M.tb-infected	Placebo
50092	D-7	52	0.06	0.05	M.tb-uninfected	Placebo
50311	D-7	3	0.03	0.88	M.tb-uninfected	MVA85A/AERAS-485
50378	D-7	18	0.1	0.2	M.tb-uninfected	Placebo
10661	D28	0	NA	NA	M.tb-infected	Placebo
10550	D28	5	0.1	0.21	M.tb-infected	Placebo
20032	D-7	7	0.05	NA	M.tb-uninfected	MVA85A/AERAS-485
50012	D-7	15	0.22	0.6	M.tb-uninfected	MVA85A/AERAS-485
50276	D-7	0	0.08	0.32	M.tb-uninfected	MVA85A/AERAS-485
52167	D-7	28	0.08	0.27	M.tb-uninfected	Placebo
51444	D-7	45	0	0.21	M.tb-uninfected	MVA85A/AERAS-485
52852	D-7	15	0.43	1.93	M.tb-infected	MVA85A/AERAS-485
52541	D-7	50	0.07	0.16	M.tb-uninfected	Placebo
52926	D-7	37	0.4	NA	M.tb-uninfected	MVA85A/AERAS-485
52885	D-7	72	0.08	0.81	M.tb-uninfected	MVA85A/AERAS-485
52604	D-7	32	0.08	NA	M.tb-infected	Placebo
52997	D-7	107	0.27	0.62	M.tb-uninfected	MVA85A/AERAS-485
52222	D-7	17	0.34	1.25	M.tb-uninfected	MVA85A/AERAS-485
52602	D-7	37	0.03	0.35	M.tb-uninfected	MVA85A/AERAS-485
53564	D-7	25	0.4	1.48	M.tb-uninfected	MVA85A/AERAS-485
53378	D-7	120	0.01	NA	M.tb-uninfected	MVA85A/AERAS-485
53570	D28	22	0.68	0.73	M.tb-infected	MVA85A/AERAS-485
53669	D-7	100	0	0.12	M.tb-uninfected	Placebo
51713	D-7	27	0.12	NA	M.tb-infected	Placebo
51181	D-7	0	0.08	0.38	M.tb-uninfected	MVA85A/AERAS-485
52105	D-7	130	0.05	0.04	M.tb-infected	Placebo
52393	D-7	38	0.03	0.48	M.tb-uninfected	MVA85A/AERAS-485
52281	D-7	90	0.11	0.12	M.tb-uninfected	MVA85A/AERAS-485
53575	D-7	48	1.04	0.71	M.tb-uninfected	MVA85A/AERAS-485
50762	D-7	173	0.41	0.66	M.tb-uninfected	MVA85A/AERAS-485
50892	D-7	7	0.33	0.24	M.tb-uninfected	Placebo
50248	D-7	143	0.04	0.12	M.tb-infected	Placebo
50323	D-7	88	0.15	0.08	M.tb-uninfected	Placebo
50292	D-7	22	0.02	0.84	M.tb-uninfected	MVA85A/AERAS-485
50360	D-7	35	0.05	0.86	M.tb-uninfected	MVA85A/AERAS-485
50243	D-7	8	0.07	0.29	M.tb-uninfected	Placebo
50075	NA	NA	1.13	NA	M.tb-infected	Placebo
51007	D-7	0	0.52	0.46	M.tb-uninfected	Placebo
50752	D-7	13	0.26	0.27	M.tb-uninfected	Placebo
51268	D-7	3	0.3	NA	M.tb-uninfected	Placebo
50779	D-7	17	0.01	0.06	M.tb-infected	Placebo
51173	D-7	88	0.03	0.06	M.tb-uninfected	Placebo
50713	D-7	15	0.06	0.07	M.tb-uninfected	Placebo
50915	D-7	73	0.02	0.01	M.tb-uninfected	Placebo
50404	D-7	15	0	0.11	M.tb-uninfected	MVA85A/AERAS-485
50601	D-7	40	0.01	0.09	M.tb-infected	MVA85A/AERAS-485
51106	D-7	83	0.09	0.15	M.tb-uninfected	Placebo
50619	D-7	8	0.06	0.91	M.tb-uninfected	MVA85A/AERAS-485
50033	D-7	35	0.06	0.13	M.tb-infected	Placebo
50376	D-7	75	0.04	0.12	M.tb-uninfected	Placebo
50452	D-7	15	0.06	1.37	M.tb-uninfected	MVA85A/AERAS-485
52178	NA	NA	NA	NA	M.tb-infected	MVA85A/AERAS-485
51248	D-7	7	0	0.19	M.tb-uninfected	MVA85A/AERAS-485
50972	D-7	45	0.22	0.59	M.tb-uninfected	MVA85A/AERAS-485
50853	D-7	37	0.22	0.1	M.tb-uninfected	Placebo
52766	D-7	38	0.36	0.3	M.tb-uninfected	Placebo
52365	D-7	23	0.04	0.02	M.tb-infected	Placebo
52288	D-7	105	0.05	0.16	M.tb-uninfected	Placebo
52287	D-7	12	0.11	0.66	M.tb-uninfected	MVA85A/AERAS-485
52071	D-7	83	0.33	0.43	M.tb-uninfected	Placebo
52676	D-7	60	0.28	0.97	M.tb-uninfected	MVA85A/AERAS-485
52655	D-7	3	0.05	0.11	M.tb-uninfected	Placebo
51910	D28	23	1.53	1.76	M.tb-infected	MVA85A/AERAS-485
52410	D28	5	0.82	0.94	M.tb-infected	Placebo
52563	D-7	7	0.1	0.66	M.tb-uninfected	MVA85A/AERAS-485
10258	NA	NA	NA	0.44	M.tb-infected	MVA85A/AERAS-485
50445	D-7	25	0.84	0.98	M.tb-uninfected	Placebo
50983	D-7	15	0.05	0.13	M.tb-infected	Placebo
51516	D-7	5	0.12	NA	M.tb-uninfected	MVA85A/AERAS-485
52646	D-7	63	0.01	NA	M.tb-uninfected	MVA85A/AERAS-485
51470	D-7	10	1.14	1.62	M.tb-uninfected	Placebo
10260	D28	0	0.13	0.2	M.tb-infected	Placebo
50132	D-7	3	0.18	0.22	M.tb-uninfected	Placebo
20016	D-7	7	0.17	NA	M.tb-uninfected	Placebo
50123	D-7	22	0.18	0.72	M.tb-uninfected	MVA85A/AERAS-485
51332	D-7	2	0.75	0.22	M.tb-uninfected	MVA85A/AERAS-485
52303	D-7	20	0.21	0.32	M.tb-uninfected	Placebo
50930	D28	2	1.07	1.43	M.tb-infected	MVA85A/AERAS-485
51892	D-7	7	0.04	0.36	M.tb-uninfected	Placebo
51301	NA	NA	0	0.01	M.tb-infected	Placebo
51602	D-7	17	0.18	0.46	M.tb-uninfected	Placebo
50205	D-7	3	0.09	0.78	M.tb-infected	MVA85A/AERAS-485
50569	D-7	5	0.16	0.9	M.tb-uninfected	MVA85A/AERAS-485
50789	D-7	0	0.32	NA	M.tb-uninfected	Placebo
50392	D-7	5	0.04	0.18	M.tb-uninfected	Placebo
51120	D-7	28	0.03	1.67	M.tb-uninfected	MVA85A/AERAS-485
50520	D-7	80	0.05	0.05	M.tb-uninfected	Placebo
50459	D-7	25	0.05	0.06	M.tb-infected	Placebo
50732	D-7	20	0.09	1.59	M.tb-uninfected	MVA85A/AERAS-485
51137	D-7	28	0.7	0.74	M.tb-infected	MVA85A/AERAS-485
50508	D-7	33	0.03	0.03	M.tb-uninfected	Placebo
51133	D-7	117	0.02	0.03	M.tb-uninfected	Placebo
50498	D-7	42	0.21	0.31	M.tb-uninfected	Placebo
10583	D28	13	0.2	0.17	M.tb-infected	Placebo
50201	D-7	28	0.08	NA	M.tb-uninfected	MVA85A/AERAS-485
50294	D-7	3	0.04	0.12	M.tb-uninfected	Placebo
50264	D-7	138	0.1	0.08	M.tb-uninfected	Placebo
50278	D-7	38	0.46	0.87	M.tb-infected	MVA85A/AERAS-485
50510	D-7	30	0.18	0.68	M.tb-uninfected	MVA85A/AERAS-485
51857	D-7	43	0.52	0.44	M.tb-uninfected	Placebo
51890	D-7	37	0.02	0.29	M.tb-uninfected	MVA85A/AERAS-485
51183	D-7	8	0.09	NA	M.tb-uninfected	MVA85A/AERAS-485
50477	D-7	30	1.07	0.58	M.tb-infected	MVA85A/AERAS-485
50596	D-7	10	0.33	0.41	M.tb-uninfected	MVA85A/AERAS-485
50087	D-7	23	0.02	NA	M.tb-uninfected	MVA85A/AERAS-485
50810	D-7	23	0.11	0.37	M.tb-uninfected	MVA85A/AERAS-485
51349	D-7	23	0.05	0.25	M.tb-uninfected	MVA85A/AERAS-485
53403	D28	0	0.01	0.02	M.tb-infected	Placebo
53248	D-7	23	0.14	0.57	M.tb-uninfected	Placebo
53484	D-7	38	0.18	0.15	M.tb-uninfected	Placebo
53385	D-7	28	0.11	0.09	M.tb-uninfected	Placebo
53623	D-7	42	0.31	0.7	M.tb-uninfected	MVA85A/AERAS-485
53749	D-7	57	0.03	0.05	M.tb-uninfected	Placebo
53499	NA	NA	0.1	1.32	M.tb-infected	MVA85A/AERAS-485
53574	D-7	25	0.28	0.15	M.tb-uninfected	Placebo
30048	NA	NA	0.17	NA	M.tb-infected	Placebo
20002	NA	NA	0.05	NA	M.tb-uninfected	Placebo
50279	D-7	17	0.29	0.46	M.tb-uninfected	MVA85A/AERAS-485
50120	D-7	8	0.2	NA	M.tb-uninfected	MVA85A/AERAS-485
10426	NA	NA	0.29	0.3	M.tb-infected	Placebo
50451	D-7	10	0.02	1.46	M.tb-uninfected	MVA85A/AERAS-485
50241	D-7	0	NA	NA	M.tb-uninfected	MVA85A/AERAS-485
50192	D-7	7	0.03	NA	M.tb-uninfected	MVA85A/AERAS-485

## Sheet: Fig S2
Fig. S2a					Fig. S2b
CMV infection status	M.tb infection status	Value	Immune parameters		CMV infection status	M.tb infection status	Value	Immune parameters
CMV-uninfected	M.tb-infected	0	ELISpot CMV		CMV-uninfected	M.tb-infected	48	ELISpot BCG
CMV-infected	M.tb-uninfected	0	ELISpot CMV		CMV-infected	M.tb-uninfected	8	ELISpot BCG
CMV-infected	M.tb-uninfected	0	ELISpot CMV		CMV-infected	M.tb-uninfected	7	ELISpot BCG
CMV-infected	M.tb-uninfected	17	ELISpot CMV		CMV-infected	M.tb-uninfected	72	ELISpot BCG
CMV-uninfected	M.tb-uninfected	0	ELISpot CMV		CMV-uninfected	M.tb-uninfected	98	ELISpot BCG
CMV-infected	M.tb-infected	405	ELISpot CMV		CMV-infected	M.tb-infected	8	ELISpot BCG
CMV-uninfected	M.tb-uninfected	2	ELISpot CMV		CMV-uninfected	M.tb-uninfected	77	ELISpot BCG
CMV-uninfected	M.tb-uninfected	0	ELISpot CMV		CMV-uninfected	M.tb-uninfected	48	ELISpot BCG
CMV-infected	M.tb-uninfected	2	ELISpot CMV		CMV-infected	M.tb-uninfected	23	ELISpot BCG
CMV-infected	M.tb-uninfected	230	ELISpot CMV		CMV-infected	M.tb-uninfected	17	ELISpot BCG
CMV-infected	M.tb-infected	123	ELISpot CMV		CMV-infected	M.tb-infected	82	ELISpot BCG
CMV-uninfected	M.tb-uninfected	0	ELISpot CMV		CMV-uninfected	M.tb-uninfected	23	ELISpot BCG
CMV-infected	M.tb-infected	3	ELISpot CMV		CMV-infected	M.tb-infected	5	ELISpot BCG
CMV-infected	M.tb-uninfected	948	ELISpot CMV		CMV-infected	M.tb-uninfected	27	ELISpot BCG
CMV-infected	M.tb-uninfected	0	ELISpot CMV		CMV-infected	M.tb-uninfected	7	ELISpot BCG
CMV-infected	M.tb-infected	22	ELISpot CMV		CMV-infected	M.tb-infected	8	ELISpot BCG
CMV-infected	M.tb-uninfected	38	ELISpot CMV		CMV-infected	M.tb-uninfected	2	ELISpot BCG
CMV-uninfected	M.tb-uninfected	0	ELISpot CMV		CMV-uninfected	M.tb-uninfected	15	ELISpot BCG
CMV-infected	M.tb-infected	1243	ELISpot CMV		CMV-infected	M.tb-infected	3	ELISpot BCG
CMV-infected	M.tb-uninfected	682	ELISpot CMV		CMV-infected	M.tb-uninfected	3	ELISpot BCG
CMV-infected	M.tb-infected	73	ELISpot CMV		CMV-infected	M.tb-infected	20	ELISpot BCG
CMV-uninfected	M.tb-uninfected	0	ELISpot CMV		CMV-uninfected	M.tb-uninfected	22	ELISpot BCG
CMV-infected	M.tb-uninfected	253	ELISpot CMV		CMV-infected	M.tb-uninfected	12	ELISpot BCG
CMV-infected	M.tb-uninfected	0	ELISpot CMV		CMV-infected	M.tb-uninfected	47	ELISpot BCG
CMV-infected	M.tb-infected	0	ELISpot CMV		CMV-infected	M.tb-infected	0	ELISpot BCG
CMV-uninfected	M.tb-uninfected	0	ELISpot CMV		CMV-uninfected	M.tb-uninfected	0	ELISpot BCG
CMV-infected	M.tb-uninfected	288	ELISpot CMV		CMV-infected	M.tb-uninfected	22	ELISpot BCG
CMV-infected	M.tb-uninfected	142	ELISpot CMV		CMV-infected	M.tb-uninfected	37	ELISpot BCG
CMV-infected	M.tb-uninfected	2	ELISpot CMV		CMV-infected	M.tb-uninfected	13	ELISpot BCG
CMV-infected	M.tb-uninfected	0	ELISpot CMV		CMV-infected	M.tb-uninfected	17	ELISpot BCG
CMV-infected	M.tb-infected	0	ELISpot CMV		CMV-infected	M.tb-uninfected	13	ELISpot BCG
CMV-uninfected	M.tb-uninfected	0	ELISpot CMV		CMV-infected	M.tb-infected	47	ELISpot BCG
CMV-uninfected	M.tb-uninfected	2	ELISpot CMV		CMV-uninfected	M.tb-uninfected	108	ELISpot BCG
CMV-uninfected	M.tb-uninfected	0	ELISpot CMV		CMV-uninfected	M.tb-uninfected	113	ELISpot BCG
CMV-uninfected	M.tb-uninfected	3	ELISpot CMV		CMV-uninfected	M.tb-uninfected	20	ELISpot BCG
CMV-infected	M.tb-uninfected	2	ELISpot CMV		CMV-uninfected	M.tb-uninfected	33	ELISpot BCG
CMV-uninfected	M.tb-uninfected	0	ELISpot CMV		CMV-infected	M.tb-uninfected	18	ELISpot BCG
CMV-uninfected	M.tb-uninfected	0	ELISpot CMV		CMV-uninfected	M.tb-uninfected	5	ELISpot BCG
CMV-infected	M.tb-uninfected	35	ELISpot CMV		CMV-uninfected	M.tb-uninfected	7	ELISpot BCG
CMV-infected	M.tb-infected	818	ELISpot CMV		CMV-infected	M.tb-uninfected	27	ELISpot BCG
CMV-infected	M.tb-uninfected	5	ELISpot CMV		CMV-infected	M.tb-infected	67	ELISpot BCG
CMV-infected	M.tb-uninfected	525	ELISpot CMV		CMV-infected	M.tb-uninfected	52	ELISpot BCG
CMV-infected	M.tb-uninfected	0	ELISpot CMV		CMV-infected	M.tb-uninfected	3	ELISpot BCG
CMV-infected	M.tb-infected	160	ELISpot CMV		CMV-infected	M.tb-uninfected	18	ELISpot BCG
CMV-uninfected	M.tb-uninfected	0	ELISpot CMV		CMV-infected	M.tb-infected	5	ELISpot BCG
CMV-infected	M.tb-uninfected	225	ELISpot CMV		CMV-uninfected	M.tb-uninfected	15	ELISpot BCG
CMV-infected	M.tb-uninfected	235	ELISpot CMV		CMV-infected	M.tb-uninfected	0	ELISpot BCG
CMV-uninfected	M.tb-uninfected	5	ELISpot CMV		CMV-infected	M.tb-uninfected	28	ELISpot BCG
CMV-infected	M.tb-infected	0	ELISpot CMV		CMV-uninfected	M.tb-uninfected	45	ELISpot BCG
CMV-uninfected	M.tb-uninfected	0	ELISpot CMV		CMV-infected	M.tb-infected	15	ELISpot BCG
CMV-infected	M.tb-uninfected	0	ELISpot CMV		CMV-uninfected	M.tb-uninfected	50	ELISpot BCG
CMV-infected	M.tb-uninfected	8	ELISpot CMV		CMV-infected	M.tb-uninfected	72	ELISpot BCG
CMV-infected	M.tb-uninfected	3	ELISpot CMV		CMV-infected	M.tb-uninfected	107	ELISpot BCG
CMV-uninfected	M.tb-uninfected	3	ELISpot CMV		CMV-infected	M.tb-uninfected	17	ELISpot BCG
CMV-uninfected	M.tb-uninfected	0	ELISpot CMV		CMV-uninfected	M.tb-uninfected	37	ELISpot BCG
CMV-infected	M.tb-uninfected	308	ELISpot CMV		CMV-uninfected	M.tb-uninfected	25	ELISpot BCG
CMV-infected	M.tb-uninfected	130	ELISpot CMV		CMV-infected	M.tb-uninfected	120	ELISpot BCG
CMV-infected	M.tb-uninfected	5	ELISpot CMV		CMV-infected	M.tb-uninfected	100	ELISpot BCG
CMV-infected	M.tb-infected	0	ELISpot CMV		CMV-infected	M.tb-uninfected	0	ELISpot BCG
CMV-uninfected	M.tb-uninfected	0	ELISpot CMV		CMV-infected	M.tb-infected	130	ELISpot BCG
CMV-uninfected	M.tb-uninfected	0	ELISpot CMV		CMV-uninfected	M.tb-uninfected	38	ELISpot BCG
CMV-uninfected	M.tb-uninfected	3	ELISpot CMV		CMV-uninfected	M.tb-uninfected	90	ELISpot BCG
CMV-uninfected	M.tb-uninfected	0	ELISpot CMV		CMV-uninfected	M.tb-uninfected	48	ELISpot BCG
CMV-infected	M.tb-uninfected	0	ELISpot CMV		CMV-uninfected	M.tb-uninfected	173	ELISpot BCG
CMV-uninfected	M.tb-infected	3	ELISpot CMV		CMV-infected	M.tb-uninfected	7	ELISpot BCG
CMV-infected	M.tb-uninfected	1405	ELISpot CMV		CMV-uninfected	M.tb-infected	143	ELISpot BCG
CMV-infected	M.tb-uninfected	33	ELISpot CMV		CMV-infected	M.tb-uninfected	88	ELISpot BCG
CMV-infected	M.tb-uninfected	865	ELISpot CMV		CMV-infected	M.tb-uninfected	22	ELISpot BCG
CMV-infected	M.tb-uninfected	2	ELISpot CMV		CMV-infected	M.tb-uninfected	35	ELISpot BCG
CMV-uninfected	M.tb-uninfected	0	ELISpot CMV		CMV-infected	M.tb-uninfected	8	ELISpot BCG
CMV-infected	M.tb-uninfected	3	ELISpot CMV		CMV-uninfected	M.tb-uninfected	0	ELISpot BCG
CMV-infected	M.tb-infected	12	ELISpot CMV		CMV-infected	M.tb-uninfected	13	ELISpot BCG
CMV-uninfected	M.tb-uninfected	3	ELISpot CMV		CMV-infected	M.tb-infected	17	ELISpot BCG
CMV-infected	M.tb-uninfected	842	ELISpot CMV		CMV-uninfected	M.tb-uninfected	88	ELISpot BCG
CMV-infected	M.tb-uninfected	0	ELISpot CMV		CMV-infected	M.tb-uninfected	15	ELISpot BCG
CMV-infected	M.tb-uninfected	8	ELISpot CMV		CMV-infected	M.tb-uninfected	73	ELISpot BCG
CMV-infected	M.tb-infected	1107	ELISpot CMV		CMV-infected	M.tb-uninfected	15	ELISpot BCG
CMV-uninfected	M.tb-uninfected	0	ELISpot CMV		CMV-infected	M.tb-infected	40	ELISpot BCG
CMV-infected	M.tb-uninfected	0	ELISpot CMV		CMV-uninfected	M.tb-uninfected	83	ELISpot BCG
CMV-infected	M.tb-infected	595	ELISpot CMV		CMV-infected	M.tb-uninfected	8	ELISpot BCG
CMV-infected	M.tb-uninfected	5	ELISpot CMV		CMV-infected	M.tb-infected	35	ELISpot BCG
CMV-infected	M.tb-uninfected	13	ELISpot CMV		CMV-infected	M.tb-uninfected	75	ELISpot BCG
CMV-infected	M.tb-uninfected	202	ELISpot CMV		CMV-infected	M.tb-uninfected	15	ELISpot BCG
CMV-infected	M.tb-uninfected	7	ELISpot CMV		CMV-infected	M.tb-uninfected	7	ELISpot BCG
CMV-infected	M.tb-uninfected	2	ELISpot CMV		CMV-infected	M.tb-uninfected	45	ELISpot BCG
CMV-infected	M.tb-uninfected	0	ELISpot CMV		CMV-infected	M.tb-uninfected	37	ELISpot BCG
CMV-uninfected	M.tb-infected	0	ELISpot CMV		CMV-infected	M.tb-uninfected	38	ELISpot BCG
CMV-infected	M.tb-uninfected	0	ELISpot CMV		CMV-uninfected	M.tb-infected	23	ELISpot BCG
CMV-uninfected	M.tb-uninfected	0	ELISpot CMV		CMV-infected	M.tb-uninfected	105	ELISpot BCG
CMV-uninfected	M.tb-uninfected	0	ELISpot CMV		CMV-uninfected	M.tb-uninfected	12	ELISpot BCG
CMV-uninfected	M.tb-uninfected	0	ELISpot CMV		CMV-uninfected	M.tb-uninfected	83	ELISpot BCG
CMV-infected	M.tb-uninfected	57	ELISpot CMV		CMV-uninfected	M.tb-uninfected	60	ELISpot BCG
CMV-infected	M.tb-infected	923	ELISpot CMV		CMV-infected	M.tb-uninfected	3	ELISpot BCG
CMV-infected	M.tb-uninfected	0	ELISpot CMV		CMV-infected	M.tb-infected	5	ELISpot BCG
CMV-uninfected	M.tb-uninfected	2	ELISpot CMV		CMV-infected	M.tb-uninfected	7	ELISpot BCG
CMV-uninfected	M.tb-infected	3	ELISpot CMV		CMV-uninfected	M.tb-uninfected	25	ELISpot BCG
CMV-infected	M.tb-uninfected	0	ELISpot CMV		CMV-uninfected	M.tb-infected	15	ELISpot BCG
CMV-uninfected	M.tb-uninfected	0	ELISpot CMV		CMV-infected	M.tb-uninfected	10	ELISpot BCG
CMV-infected	M.tb-uninfected	747	ELISpot CMV		CMV-uninfected	M.tb-uninfected	3	ELISpot BCG
CMV-uninfected	M.tb-uninfected	13	ELISpot CMV		CMV-infected	M.tb-uninfected	22	ELISpot BCG
CMV-uninfected	M.tb-uninfected	3	ELISpot CMV		CMV-uninfected	M.tb-uninfected	2	ELISpot BCG
CMV-infected	M.tb-infected	0	ELISpot CMV		CMV-uninfected	M.tb-uninfected	20	ELISpot BCG
CMV-infected	M.tb-uninfected	942	ELISpot CMV		CMV-infected	M.tb-infected	2	ELISpot BCG
CMV-uninfected	M.tb-uninfected	2	ELISpot CMV		CMV-infected	M.tb-uninfected	7	ELISpot BCG
CMV-infected	M.tb-infected	12	ELISpot CMV		CMV-uninfected	M.tb-uninfected	17	ELISpot BCG
CMV-infected	M.tb-uninfected	8	ELISpot CMV		CMV-infected	M.tb-infected	3	ELISpot BCG
CMV-infected	M.tb-uninfected	3	ELISpot CMV		CMV-infected	M.tb-uninfected	5	ELISpot BCG
CMV-infected	M.tb-uninfected	0	ELISpot CMV		CMV-infected	M.tb-uninfected	5	ELISpot BCG
CMV-uninfected	M.tb-uninfected	8	ELISpot CMV		CMV-infected	M.tb-uninfected	28	ELISpot BCG
CMV-infected	M.tb-infected	0	ELISpot CMV		CMV-uninfected	M.tb-uninfected	80	ELISpot BCG
CMV-uninfected	M.tb-uninfected	0	ELISpot CMV		CMV-infected	M.tb-infected	25	ELISpot BCG
CMV-uninfected	M.tb-infected	0	ELISpot CMV		CMV-uninfected	M.tb-uninfected	20	ELISpot BCG
CMV-infected	M.tb-uninfected	7	ELISpot CMV		CMV-uninfected	M.tb-infected	28	ELISpot BCG
CMV-uninfected	M.tb-uninfected	0	ELISpot CMV		CMV-infected	M.tb-uninfected	33	ELISpot BCG
CMV-infected	M.tb-uninfected	415	ELISpot CMV		CMV-uninfected	M.tb-uninfected	117	ELISpot BCG
CMV-uninfected	M.tb-uninfected	0	ELISpot CMV		CMV-infected	M.tb-uninfected	42	ELISpot BCG
CMV-uninfected	M.tb-uninfected	8	ELISpot CMV		CMV-uninfected	M.tb-uninfected	3	ELISpot BCG
CMV-infected	M.tb-infected	0	ELISpot CMV		CMV-uninfected	M.tb-uninfected	138	ELISpot BCG
CMV-infected	M.tb-uninfected	5	ELISpot CMV		CMV-infected	M.tb-infected	38	ELISpot BCG
CMV-infected	M.tb-uninfected	23	ELISpot CMV		CMV-infected	M.tb-uninfected	30	ELISpot BCG
CMV-infected	M.tb-uninfected	2	ELISpot CMV		CMV-infected	M.tb-uninfected	43	ELISpot BCG
CMV-uninfected	M.tb-infected	8	ELISpot CMV		CMV-infected	M.tb-uninfected	37	ELISpot BCG
CMV-uninfected	M.tb-uninfected	10	ELISpot CMV		CMV-uninfected	M.tb-infected	30	ELISpot BCG
CMV-uninfected	M.tb-uninfected	0	ELISpot CMV		CMV-uninfected	M.tb-uninfected	10	ELISpot BCG
CMV-uninfected	M.tb-uninfected	8	ELISpot CMV		CMV-uninfected	M.tb-uninfected	23	ELISpot BCG
CMV-infected	M.tb-uninfected	3	ELISpot CMV		CMV-uninfected	M.tb-uninfected	23	ELISpot BCG
CMV-uninfected	M.tb-uninfected	0	ELISpot CMV		CMV-infected	M.tb-uninfected	23	ELISpot BCG
CMV-infected	M.tb-uninfected	18	ELISpot CMV		CMV-uninfected	M.tb-uninfected	38	ELISpot BCG
CMV-infected	M.tb-uninfected	0	ELISpot CMV		CMV-infected	M.tb-uninfected	28	ELISpot BCG
CMV-uninfected	M.tb-uninfected	10	ELISpot CMV		CMV-infected	M.tb-uninfected	42	ELISpot BCG
CMV-infected	M.tb-uninfected	272	ELISpot CMV		CMV-uninfected	M.tb-uninfected	57	ELISpot BCG
CMV-uninfected	M.tb-uninfected	3	ELISpot CMV		CMV-infected	M.tb-uninfected	25	ELISpot BCG
CMV-infected	M.tb-uninfected	57	ELISpot CMV		CMV-uninfected	M.tb-uninfected	17	ELISpot BCG
CMV-uninfected	M.tb-uninfected	0	ELISpot CMV		CMV-infected	M.tb-uninfected	8	ELISpot BCG
CMV-infected	M.tb-uninfected	12	ELISpot CMV		CMV-uninfected	M.tb-uninfected	10	ELISpot BCG
CMV-uninfected	M.tb-infected	35	Lymphocytes		CMV-infected	M.tb-uninfected	7	ELISpot BCG
CMV-infected	M.tb-uninfected	18.8	Lymphocytes		CMV-infected	M.tb-uninfected	63	ELISpot PPD
CMV-infected	M.tb-uninfected	62.6	Lymphocytes		CMV-infected	M.tb-uninfected	40	ELISpot PPD
CMV-infected	M.tb-uninfected	41.5	Lymphocytes		CMV-infected	M.tb-uninfected	52	ELISpot PPD
CMV-uninfected	M.tb-uninfected	44.1	Lymphocytes		CMV-infected	M.tb-uninfected	17	ELISpot PPD
CMV-infected	M.tb-infected	40	Lymphocytes		CMV-infected	M.tb-infected	68	ELISpot PPD
CMV-uninfected	M.tb-uninfected	62.2	Lymphocytes		CMV-uninfected	M.tb-uninfected	503	ELISpot PPD
CMV-uninfected	M.tb-uninfected	57.8	Lymphocytes		CMV-uninfected	M.tb-uninfected	232	ELISpot PPD
CMV-infected	M.tb-uninfected	47.5	Lymphocytes		CMV-infected	M.tb-uninfected	83	ELISpot PPD
CMV-infected	M.tb-uninfected	43.6	Lymphocytes		CMV-uninfected	M.tb-uninfected	22	ELISpot PPD
CMV-infected	M.tb-infected	53.8	Lymphocytes		CMV-uninfected	M.tb-uninfected	48	ELISpot PPD
CMV-uninfected	M.tb-uninfected	35.4	Lymphocytes		CMV-infected	M.tb-uninfected	62	ELISpot PPD
CMV-infected	M.tb-infected	45.5	Lymphocytes		CMV-infected	M.tb-uninfected	40	ELISpot PPD
CMV-infected	M.tb-uninfected	37	Lymphocytes		CMV-infected	M.tb-uninfected	3	ELISpot PPD
CMV-infected	M.tb-uninfected	49	Lymphocytes		CMV-infected	M.tb-uninfected	30	ELISpot PPD
CMV-infected	M.tb-infected	25.3	Lymphocytes		CMV-uninfected	M.tb-uninfected	50	ELISpot PPD
CMV-infected	M.tb-uninfected	45.1	Lymphocytes		CMV-infected	M.tb-uninfected	0	ELISpot PPD
CMV-uninfected	M.tb-uninfected	35.8	Lymphocytes		CMV-infected	M.tb-uninfected	100	ELISpot PPD
CMV-infected	M.tb-infected	39	Lymphocytes		CMV-uninfected	M.tb-uninfected	57	ELISpot PPD
CMV-infected	M.tb-uninfected	56.6	Lymphocytes		CMV-infected	M.tb-infected	70	ELISpot PPD
CMV-infected	M.tb-infected	45.5	Lymphocytes		CMV-uninfected	M.tb-uninfected	132	ELISpot PPD
CMV-uninfected	M.tb-uninfected	51	Lymphocytes		CMV-infected	M.tb-uninfected	207	ELISpot PPD
CMV-infected	M.tb-uninfected	53.2	Lymphocytes		CMV-infected	M.tb-uninfected	303	ELISpot PPD
CMV-infected	M.tb-uninfected	68.3	Lymphocytes		CMV-infected	M.tb-uninfected	10	ELISpot PPD
CMV-infected	M.tb-infected	57.2	Lymphocytes		CMV-uninfected	M.tb-uninfected	123	ELISpot PPD
CMV-uninfected	M.tb-uninfected	31.9	Lymphocytes		CMV-uninfected	M.tb-uninfected	123	ELISpot PPD
CMV-infected	M.tb-uninfected	61.7	Lymphocytes		CMV-infected	M.tb-uninfected	128	ELISpot PPD
CMV-infected	M.tb-uninfected	34.2	Lymphocytes		CMV-infected	M.tb-uninfected	213	ELISpot PPD
CMV-infected	M.tb-uninfected	58.4	Lymphocytes		CMV-infected	M.tb-uninfected	18	ELISpot PPD
CMV-infected	M.tb-uninfected	48.4	Lymphocytes		CMV-infected	M.tb-infected	185	ELISpot PPD
CMV-infected	M.tb-infected	58.1	Lymphocytes		CMV-uninfected	M.tb-uninfected	42	ELISpot PPD
CMV-uninfected	M.tb-uninfected	38.4	Lymphocytes		CMV-uninfected	M.tb-uninfected	203	ELISpot PPD
CMV-uninfected	M.tb-uninfected	50.1	Lymphocytes		CMV-uninfected	M.tb-uninfected	108	ELISpot PPD
CMV-uninfected	M.tb-uninfected	55.3	Lymphocytes		CMV-uninfected	M.tb-uninfected	262	ELISpot PPD
CMV-uninfected	M.tb-uninfected	46.4	Lymphocytes		CMV-infected	M.tb-uninfected	40	ELISpot PPD
CMV-infected	M.tb-uninfected	40.5	Lymphocytes		CMV-uninfected	M.tb-infected	237	ELISpot PPD
CMV-uninfected	M.tb-uninfected	40.9	Lymphocytes		CMV-infected	M.tb-uninfected	227	ELISpot PPD
CMV-uninfected	M.tb-uninfected	42.9	Lymphocytes		CMV-infected	M.tb-uninfected	52	ELISpot PPD
CMV-infected	M.tb-uninfected	59.6	Lymphocytes		CMV-infected	M.tb-uninfected	55	ELISpot PPD
CMV-infected	M.tb-infected	36.3	Lymphocytes		CMV-infected	M.tb-uninfected	20	ELISpot PPD
CMV-infected	M.tb-uninfected	35.3	Lymphocytes		CMV-uninfected	M.tb-uninfected	8	ELISpot PPD
CMV-infected	M.tb-uninfected	32	Lymphocytes		CMV-infected	M.tb-uninfected	75	ELISpot PPD
CMV-uninfected	M.tb-uninfected	49.5	Lymphocytes		CMV-infected	M.tb-infected	15	ELISpot PPD
CMV-infected	M.tb-uninfected	50.1	Lymphocytes		CMV-uninfected	M.tb-uninfected	182	ELISpot PPD
CMV-uninfected	M.tb-uninfected	41.1	Lymphocytes		CMV-infected	M.tb-uninfected	8	ELISpot PPD
CMV-infected	M.tb-infected	59.7	Lymphocytes		CMV-infected	M.tb-uninfected	162	ELISpot PPD
CMV-uninfected	M.tb-uninfected	47.5	Lymphocytes		CMV-infected	M.tb-uninfected	10	ELISpot PPD
CMV-infected	M.tb-uninfected	60.5	Lymphocytes		CMV-infected	M.tb-infected	115	ELISpot PPD
CMV-infected	M.tb-uninfected	26.9	Lymphocytes		CMV-uninfected	M.tb-uninfected	153	ELISpot PPD
CMV-infected	M.tb-uninfected	47.1	Lymphocytes		CMV-infected	M.tb-uninfected	7	ELISpot PPD
CMV-uninfected	M.tb-uninfected	49.4	Lymphocytes		CMV-infected	M.tb-infected	75	ELISpot PPD
CMV-uninfected	M.tb-uninfected	58	Lymphocytes		CMV-infected	M.tb-uninfected	95	ELISpot PPD
CMV-infected	M.tb-uninfected	41.6	Lymphocytes		CMV-infected	M.tb-uninfected	3	ELISpot PPD
CMV-infected	M.tb-uninfected	45.3	Lymphocytes		CMV-infected	M.tb-uninfected	2	ELISpot PPD
CMV-infected	M.tb-uninfected	47.2	Lymphocytes		CMV-infected	M.tb-uninfected	117	ELISpot PPD
CMV-infected	M.tb-infected	45.7	Lymphocytes		CMV-infected	M.tb-uninfected	43	ELISpot PPD
CMV-uninfected	M.tb-uninfected	34.5	Lymphocytes		CMV-infected	M.tb-uninfected	162	ELISpot PPD
CMV-uninfected	M.tb-uninfected	39	Lymphocytes		CMV-uninfected	M.tb-infected	90	ELISpot PPD
CMV-uninfected	M.tb-uninfected	39.7	Lymphocytes		CMV-infected	M.tb-uninfected	72	ELISpot PPD
CMV-uninfected	M.tb-uninfected	35.3	Lymphocytes		CMV-uninfected	M.tb-uninfected	18	ELISpot PPD
CMV-infected	M.tb-uninfected	39.7	Lymphocytes		CMV-uninfected	M.tb-uninfected	152	ELISpot PPD
CMV-uninfected	M.tb-infected	49.4	Lymphocytes		CMV-uninfected	M.tb-uninfected	42	ELISpot PPD
CMV-infected	M.tb-uninfected	33.2	Lymphocytes		CMV-infected	M.tb-uninfected	28	ELISpot PPD
CMV-infected	M.tb-uninfected	44.8	Lymphocytes		CMV-infected	M.tb-uninfected	20	ELISpot PPD
CMV-infected	M.tb-uninfected	42.9	Lymphocytes		CMV-uninfected	M.tb-uninfected	23	ELISpot PPD
CMV-infected	M.tb-uninfected	56.5	Lymphocytes		CMV-uninfected	M.tb-infected	43	ELISpot PPD
CMV-uninfected	M.tb-uninfected	36.9	Lymphocytes		CMV-infected	M.tb-uninfected	22	ELISpot PPD
CMV-infected	M.tb-uninfected	43.3	Lymphocytes		CMV-uninfected	M.tb-uninfected	0	ELISpot PPD
CMV-infected	M.tb-infected	42.4	Lymphocytes		CMV-infected	M.tb-uninfected	23	ELISpot PPD
CMV-uninfected	M.tb-uninfected	30.1	Lymphocytes		CMV-uninfected	M.tb-uninfected	17	ELISpot PPD
CMV-infected	M.tb-uninfected	36.3	Lymphocytes		CMV-uninfected	M.tb-uninfected	53	ELISpot PPD
CMV-infected	M.tb-uninfected	64.2	Lymphocytes		CMV-infected	M.tb-infected	25	ELISpot PPD
CMV-infected	M.tb-uninfected	63.5	Lymphocytes		CMV-infected	M.tb-uninfected	37	ELISpot PPD
CMV-infected	M.tb-infected	35.4	Lymphocytes		CMV-uninfected	M.tb-uninfected	52	ELISpot PPD
CMV-uninfected	M.tb-uninfected	49.7	Lymphocytes		CMV-infected	M.tb-infected	37	ELISpot PPD
CMV-infected	M.tb-infected	30.3	Lymphocytes		CMV-infected	M.tb-uninfected	17	ELISpot PPD
CMV-infected	M.tb-uninfected	46.5	Lymphocytes		CMV-infected	M.tb-uninfected	10	ELISpot PPD
CMV-infected	M.tb-uninfected	56.1	Lymphocytes		CMV-infected	M.tb-uninfected	33	ELISpot PPD
CMV-infected	M.tb-uninfected	32.9	Lymphocytes		CMV-uninfected	M.tb-uninfected	228	ELISpot PPD
CMV-infected	M.tb-uninfected	31.6	Lymphocytes		CMV-infected	M.tb-infected	120	ELISpot PPD
CMV-infected	M.tb-uninfected	43.6	Lymphocytes		CMV-uninfected	M.tb-uninfected	53	ELISpot PPD
CMV-infected	M.tb-uninfected	51.8	Lymphocytes		CMV-uninfected	M.tb-infected	132	ELISpot PPD
CMV-uninfected	M.tb-infected	42.1	Lymphocytes		CMV-infected	M.tb-uninfected	67	ELISpot PPD
CMV-infected	M.tb-uninfected	32.2	Lymphocytes		CMV-uninfected	M.tb-uninfected	377	ELISpot PPD
CMV-uninfected	M.tb-uninfected	52.8	Lymphocytes		CMV-infected	M.tb-uninfected	68	ELISpot PPD
CMV-uninfected	M.tb-uninfected	45.3	Lymphocytes		CMV-uninfected	M.tb-uninfected	0	ELISpot PPD
CMV-uninfected	M.tb-uninfected	36.8	Lymphocytes		CMV-uninfected	M.tb-uninfected	243	ELISpot PPD
CMV-infected	M.tb-uninfected	47.2	Lymphocytes		CMV-infected	M.tb-infected	72	ELISpot PPD
CMV-infected	M.tb-infected	51	Lymphocytes		CMV-infected	M.tb-uninfected	12	ELISpot PPD
CMV-infected	M.tb-uninfected	49.9	Lymphocytes		CMV-infected	M.tb-uninfected	85	ELISpot PPD
CMV-uninfected	M.tb-uninfected	26.2	Lymphocytes		CMV-infected	M.tb-uninfected	108	ELISpot PPD
CMV-uninfected	M.tb-infected	31.8	Lymphocytes		CMV-uninfected	M.tb-infected	35	ELISpot PPD
CMV-infected	M.tb-uninfected	20.1	Lymphocytes		CMV-uninfected	M.tb-uninfected	42	ELISpot PPD
CMV-infected	M.tb-uninfected	40.2	Lymphocytes		CMV-uninfected	M.tb-uninfected	65	ELISpot PPD
CMV-uninfected	M.tb-uninfected	45.6	Lymphocytes		CMV-uninfected	M.tb-uninfected	50	ELISpot PPD
CMV-uninfected	M.tb-uninfected	36.9	Lymphocytes		CMV-infected	M.tb-uninfected	42	ELISpot PPD
CMV-infected	M.tb-infected	44.4	Lymphocytes		CMV-uninfected	M.tb-uninfected	107	ELISpot PPD
CMV-infected	M.tb-uninfected	52.3	Lymphocytes		CMV-infected	M.tb-uninfected	68	ELISpot PPD
CMV-uninfected	M.tb-uninfected	40.9	Lymphocytes		CMV-infected	M.tb-uninfected	115	ELISpot PPD
CMV-infected	M.tb-infected	36.5	Lymphocytes		CMV-uninfected	M.tb-uninfected	182	ELISpot PPD
CMV-infected	M.tb-uninfected	47.5	Lymphocytes		CMV-infected	M.tb-uninfected	67	ELISpot PPD
CMV-infected	M.tb-uninfected	47.1	Lymphocytes		CMV-uninfected	M.tb-uninfected	35	ELISpot PPD
CMV-infected	M.tb-uninfected	33.3	Lymphocytes		CMV-infected	M.tb-uninfected	27	ELISpot PPD
CMV-uninfected	M.tb-uninfected	46.4	Lymphocytes		CMV-uninfected	M.tb-uninfected	33	ELISpot PPD
CMV-infected	M.tb-infected	47.3	Lymphocytes		CMV-infected	M.tb-uninfected	37	ELISpot PPD
CMV-uninfected	M.tb-uninfected	31	Lymphocytes		CMV-uninfected	M.tb-infected	62.5	CD4 cells
CMV-uninfected	M.tb-infected	40.7	Lymphocytes		CMV-infected	M.tb-uninfected	39.1	CD4 cells
CMV-infected	M.tb-uninfected	43.1	Lymphocytes		CMV-infected	M.tb-uninfected	81.2	CD4 cells
CMV-uninfected	M.tb-uninfected	42.8	Lymphocytes		CMV-infected	M.tb-uninfected	39.9	CD4 cells
CMV-infected	M.tb-uninfected	55.3	Lymphocytes		CMV-uninfected	M.tb-uninfected	53.3	CD4 cells
CMV-uninfected	M.tb-uninfected	28	Lymphocytes		CMV-infected	M.tb-infected	55.8	CD4 cells
CMV-uninfected	M.tb-uninfected	48.2	Lymphocytes		CMV-uninfected	M.tb-uninfected	74	CD4 cells
CMV-infected	M.tb-infected	40.6	Lymphocytes		CMV-uninfected	M.tb-uninfected	52.3	CD4 cells
CMV-infected	M.tb-uninfected	46.2	Lymphocytes		CMV-infected	M.tb-uninfected	59.4	CD4 cells
CMV-infected	M.tb-uninfected	48.7	Lymphocytes		CMV-infected	M.tb-uninfected	61.7	CD4 cells
CMV-infected	M.tb-uninfected	48.1	Lymphocytes		CMV-infected	M.tb-infected	47.3	CD4 cells
CMV-uninfected	M.tb-infected	33.5	Lymphocytes		CMV-uninfected	M.tb-uninfected	70.4	CD4 cells
CMV-uninfected	M.tb-uninfected	43.6	Lymphocytes		CMV-infected	M.tb-infected	70.5	CD4 cells
CMV-uninfected	M.tb-uninfected	39.8	Lymphocytes		CMV-infected	M.tb-uninfected	56.5	CD4 cells
CMV-uninfected	M.tb-uninfected	38.2	Lymphocytes		CMV-infected	M.tb-uninfected	46.5	CD4 cells
CMV-infected	M.tb-uninfected	39	Lymphocytes		CMV-infected	M.tb-infected	54.4	CD4 cells
CMV-uninfected	M.tb-uninfected	29.8	Lymphocytes		CMV-infected	M.tb-uninfected	62.1	CD4 cells
CMV-infected	M.tb-uninfected	33.5	Lymphocytes		CMV-uninfected	M.tb-uninfected	60.3	CD4 cells
CMV-infected	M.tb-uninfected	39.3	Lymphocytes		CMV-infected	M.tb-infected	22.5	CD4 cells
CMV-uninfected	M.tb-uninfected	43.5	Lymphocytes		CMV-infected	M.tb-uninfected	70.4	CD4 cells
CMV-infected	M.tb-uninfected	45.1	Lymphocytes		CMV-infected	M.tb-infected	62.2	CD4 cells
CMV-uninfected	M.tb-uninfected	35.2	Lymphocytes		CMV-uninfected	M.tb-uninfected	69.1	CD4 cells
CMV-infected	M.tb-uninfected	54.6	Lymphocytes		CMV-infected	M.tb-uninfected	64.8	CD4 cells
CMV-uninfected	M.tb-uninfected	36.7	Lymphocytes		CMV-infected	M.tb-uninfected	63.4	CD4 cells
CMV-infected	M.tb-uninfected	40.4	Lymphocytes		CMV-infected	M.tb-infected	32	CD4 cells
CMV-uninfected	M.tb-infected	23.9	Activated CD4		CMV-uninfected	M.tb-uninfected	54.5	CD4 cells
CMV-infected	M.tb-uninfected	10.4	Activated CD4		CMV-infected	M.tb-uninfected	53.4	CD4 cells
CMV-infected	M.tb-uninfected	19.6	Activated CD4		CMV-infected	M.tb-uninfected	58.2	CD4 cells
CMV-infected	M.tb-uninfected	31.1	Activated CD4		CMV-infected	M.tb-uninfected	31.9	CD4 cells
CMV-uninfected	M.tb-uninfected	16.6	Activated CD4		CMV-infected	M.tb-uninfected	19.8	CD4 cells
CMV-infected	M.tb-infected	20.4	Activated CD4		CMV-infected	M.tb-infected	34.6	CD4 cells
CMV-uninfected	M.tb-uninfected	7	Activated CD4		CMV-uninfected	M.tb-uninfected	76.8	CD4 cells
CMV-uninfected	M.tb-uninfected	18.3	Activated CD4		CMV-uninfected	M.tb-uninfected	78.5	CD4 cells
CMV-infected	M.tb-uninfected	11.8	Activated CD4		CMV-uninfected	M.tb-uninfected	77.4	CD4 cells
CMV-infected	M.tb-uninfected	16.5	Activated CD4		CMV-uninfected	M.tb-uninfected	59.8	CD4 cells
CMV-infected	M.tb-infected	12.4	Activated CD4		CMV-infected	M.tb-uninfected	36.2	CD4 cells
CMV-uninfected	M.tb-uninfected	9.05	Activated CD4		CMV-uninfected	M.tb-uninfected	71.5	CD4 cells
CMV-infected	M.tb-infected	25.7	Activated CD4		CMV-uninfected	M.tb-uninfected	60.1	CD4 cells
CMV-infected	M.tb-uninfected	24.5	Activated CD4		CMV-infected	M.tb-uninfected	48.9	CD4 cells
CMV-infected	M.tb-uninfected	13.6	Activated CD4		CMV-infected	M.tb-infected	74	CD4 cells
CMV-infected	M.tb-infected	9.53	Activated CD4		CMV-infected	M.tb-uninfected	45.1	CD4 cells
CMV-infected	M.tb-uninfected	16.7	Activated CD4		CMV-infected	M.tb-uninfected	53.9	CD4 cells
CMV-uninfected	M.tb-uninfected	13.4	Activated CD4		CMV-uninfected	M.tb-uninfected	79.1	CD4 cells
CMV-infected	M.tb-infected	12.1	Activated CD4		CMV-infected	M.tb-uninfected	67.3	CD4 cells
CMV-infected	M.tb-uninfected	16.2	Activated CD4		CMV-uninfected	M.tb-uninfected	61.1	CD4 cells
CMV-infected	M.tb-infected	20	Activated CD4		CMV-infected	M.tb-infected	40.4	CD4 cells
CMV-uninfected	M.tb-uninfected	8.96	Activated CD4		CMV-uninfected	M.tb-uninfected	48.8	CD4 cells
CMV-infected	M.tb-uninfected	15.2	Activated CD4		CMV-infected	M.tb-uninfected	50	CD4 cells
CMV-infected	M.tb-uninfected	4.57	Activated CD4		CMV-infected	M.tb-uninfected	68.4	CD4 cells
CMV-infected	M.tb-infected	10.6	Activated CD4		CMV-infected	M.tb-uninfected	42.4	CD4 cells
CMV-uninfected	M.tb-uninfected	14.6	Activated CD4		CMV-uninfected	M.tb-uninfected	80.1	CD4 cells
CMV-infected	M.tb-uninfected	5.5	Activated CD4		CMV-uninfected	M.tb-uninfected	69.1	CD4 cells
CMV-infected	M.tb-uninfected	9.6	Activated CD4		CMV-infected	M.tb-uninfected	68.3	CD4 cells
CMV-infected	M.tb-uninfected	19.6	Activated CD4		CMV-infected	M.tb-uninfected	75.5	CD4 cells
CMV-infected	M.tb-uninfected	28	Activated CD4		CMV-infected	M.tb-uninfected	68.4	CD4 cells
CMV-infected	M.tb-infected	28	Activated CD4		CMV-infected	M.tb-infected	66.3	CD4 cells
CMV-uninfected	M.tb-uninfected	8.72	Activated CD4		CMV-uninfected	M.tb-uninfected	69.9	CD4 cells
CMV-uninfected	M.tb-uninfected	6.66	Activated CD4		CMV-uninfected	M.tb-uninfected	73.2	CD4 cells
CMV-uninfected	M.tb-uninfected	6.78	Activated CD4		CMV-uninfected	M.tb-uninfected	71.1	CD4 cells
CMV-uninfected	M.tb-uninfected	11.4	Activated CD4		CMV-uninfected	M.tb-uninfected	65.5	CD4 cells
CMV-infected	M.tb-uninfected	34.5	Activated CD4		CMV-infected	M.tb-uninfected	59.2	CD4 cells
CMV-uninfected	M.tb-uninfected	15	Activated CD4		CMV-uninfected	M.tb-infected	61.4	CD4 cells
CMV-uninfected	M.tb-uninfected	7.34	Activated CD4		CMV-infected	M.tb-uninfected	54.6	CD4 cells
CMV-infected	M.tb-uninfected	16.3	Activated CD4		CMV-infected	M.tb-uninfected	54.6	CD4 cells
CMV-infected	M.tb-infected	15.5	Activated CD4		CMV-infected	M.tb-uninfected	66.5	CD4 cells
CMV-infected	M.tb-uninfected	15.6	Activated CD4		CMV-infected	M.tb-uninfected	60	CD4 cells
CMV-infected	M.tb-uninfected	25.6	Activated CD4		CMV-uninfected	M.tb-uninfected	75.1	CD4 cells
CMV-uninfected	M.tb-uninfected	20.6	Activated CD4		CMV-infected	M.tb-uninfected	65.8	CD4 cells
CMV-infected	M.tb-uninfected	5.96	Activated CD4		CMV-infected	M.tb-infected	53.4	CD4 cells
CMV-uninfected	M.tb-uninfected	9.38	Activated CD4		CMV-uninfected	M.tb-uninfected	43.1	CD4 cells
CMV-infected	M.tb-infected	12.3	Activated CD4		CMV-infected	M.tb-uninfected	71.6	CD4 cells
CMV-uninfected	M.tb-uninfected	7.62	Activated CD4		CMV-infected	M.tb-uninfected	80.8	CD4 cells
CMV-infected	M.tb-uninfected	14	Activated CD4		CMV-infected	M.tb-uninfected	61.8	CD4 cells
CMV-infected	M.tb-uninfected	8.12	Activated CD4		CMV-infected	M.tb-infected	57.4	CD4 cells
CMV-infected	M.tb-uninfected	5.04	Activated CD4		CMV-uninfected	M.tb-uninfected	75.6	CD4 cells
CMV-uninfected	M.tb-uninfected	5.36	Activated CD4		CMV-infected	M.tb-infected	49.3	CD4 cells
CMV-uninfected	M.tb-uninfected	3.56	Activated CD4		CMV-infected	M.tb-uninfected	41.4	CD4 cells
CMV-infected	M.tb-uninfected	9.27	Activated CD4		CMV-infected	M.tb-uninfected	55.8	CD4 cells
CMV-infected	M.tb-uninfected	10.9	Activated CD4		CMV-infected	M.tb-uninfected	49.9	CD4 cells
CMV-infected	M.tb-uninfected	9.95	Activated CD4		CMV-infected	M.tb-uninfected	54.2	CD4 cells
CMV-infected	M.tb-infected	8.4	Activated CD4		CMV-infected	M.tb-uninfected	54.5	CD4 cells
CMV-uninfected	M.tb-uninfected	18.3	Activated CD4		CMV-infected	M.tb-uninfected	71.8	CD4 cells
CMV-uninfected	M.tb-uninfected	5.52	Activated CD4		CMV-uninfected	M.tb-infected	78.2	CD4 cells
CMV-uninfected	M.tb-uninfected	22.9	Activated CD4		CMV-infected	M.tb-uninfected	77.9	CD4 cells
CMV-uninfected	M.tb-uninfected	7.07	Activated CD4		CMV-uninfected	M.tb-uninfected	64.7	CD4 cells
CMV-infected	M.tb-uninfected	11.4	Activated CD4		CMV-uninfected	M.tb-uninfected	66.8	CD4 cells
CMV-uninfected	M.tb-infected	8.4	Activated CD4		CMV-uninfected	M.tb-uninfected	75	CD4 cells
CMV-infected	M.tb-uninfected	14	Activated CD4		CMV-infected	M.tb-uninfected	72	CD4 cells
CMV-infected	M.tb-uninfected	19.3	Activated CD4		CMV-infected	M.tb-infected	62.9	CD4 cells
CMV-infected	M.tb-uninfected	11.3	Activated CD4		CMV-infected	M.tb-uninfected	53	CD4 cells
CMV-infected	M.tb-uninfected	17.6	Activated CD4		CMV-uninfected	M.tb-uninfected	68.9	CD4 cells
CMV-uninfected	M.tb-uninfected	33.2	Activated CD4		CMV-uninfected	M.tb-infected	64	CD4 cells
CMV-infected	M.tb-uninfected	8.84	Activated CD4		CMV-infected	M.tb-uninfected	39.8	CD4 cells
CMV-infected	M.tb-infected	13.9	Activated CD4		CMV-infected	M.tb-uninfected	47.9	CD4 cells
CMV-uninfected	M.tb-uninfected	21.3	Activated CD4		CMV-uninfected	M.tb-uninfected	53	CD4 cells
CMV-infected	M.tb-uninfected	15.6	Activated CD4		CMV-uninfected	M.tb-uninfected	85.6	CD4 cells
CMV-infected	M.tb-uninfected	8.67	Activated CD4		CMV-infected	M.tb-infected	80.3	CD4 cells
CMV-infected	M.tb-uninfected	9.63	Activated CD4		CMV-infected	M.tb-uninfected	66.1	CD4 cells
CMV-infected	M.tb-infected	15	Activated CD4		CMV-uninfected	M.tb-uninfected	63.5	CD4 cells
CMV-uninfected	M.tb-uninfected	7.08	Activated CD4		CMV-infected	M.tb-infected	56.6	CD4 cells
CMV-infected	M.tb-infected	20.7	Activated CD4		CMV-infected	M.tb-uninfected	46.9	CD4 cells
CMV-infected	M.tb-uninfected	24.2	Activated CD4		CMV-infected	M.tb-uninfected	63.7	CD4 cells
CMV-infected	M.tb-uninfected	25.2	Activated CD4		CMV-infected	M.tb-uninfected	55.3	CD4 cells
CMV-infected	M.tb-uninfected	10.1	Activated CD4		CMV-uninfected	M.tb-uninfected	64.4	CD4 cells
CMV-infected	M.tb-uninfected	12.3	Activated CD4		CMV-infected	M.tb-infected	65.6	CD4 cells
CMV-infected	M.tb-uninfected	36.7	Activated CD4		CMV-uninfected	M.tb-uninfected	76.7	CD4 cells
CMV-infected	M.tb-uninfected	10.5	Activated CD4		CMV-uninfected	M.tb-infected	73	CD4 cells
CMV-uninfected	M.tb-infected	13.5	Activated CD4		CMV-infected	M.tb-uninfected	41.9	CD4 cells
CMV-infected	M.tb-uninfected	11.8	Activated CD4		CMV-uninfected	M.tb-uninfected	42.8	CD4 cells
CMV-uninfected	M.tb-uninfected	9.92	Activated CD4		CMV-infected	M.tb-uninfected	76.4	CD4 cells
CMV-uninfected	M.tb-uninfected	10.5	Activated CD4		CMV-uninfected	M.tb-uninfected	63.6	CD4 cells
CMV-uninfected	M.tb-uninfected	6.64	Activated CD4		CMV-uninfected	M.tb-uninfected	74.7	CD4 cells
CMV-infected	M.tb-uninfected	9.5	Activated CD4		CMV-infected	M.tb-infected	50.3	CD4 cells
CMV-infected	M.tb-infected	7.06	Activated CD4		CMV-infected	M.tb-uninfected	54.8	CD4 cells
CMV-infected	M.tb-uninfected	4.9	Activated CD4		CMV-infected	M.tb-uninfected	62	CD4 cells
CMV-uninfected	M.tb-uninfected	12.5	Activated CD4		CMV-infected	M.tb-uninfected	53.9	CD4 cells
CMV-uninfected	M.tb-infected	5.57	Activated CD4		CMV-uninfected	M.tb-infected	83.1	CD4 cells
CMV-infected	M.tb-uninfected	18	Activated CD4		CMV-uninfected	M.tb-uninfected	53.2	CD4 cells
CMV-infected	M.tb-uninfected	11	Activated CD4		CMV-uninfected	M.tb-uninfected	73.9	CD4 cells
CMV-uninfected	M.tb-uninfected	9.26	Activated CD4		CMV-uninfected	M.tb-uninfected	79.5	CD4 cells
CMV-uninfected	M.tb-uninfected	4.04	Activated CD4		CMV-infected	M.tb-uninfected	54.5	CD4 cells
CMV-infected	M.tb-infected	8.31	Activated CD4		CMV-uninfected	M.tb-uninfected	83.8	CD4 cells
CMV-infected	M.tb-uninfected	7.97	Activated CD4		CMV-infected	M.tb-uninfected	52.1	CD4 cells
CMV-uninfected	M.tb-uninfected	6.35	Activated CD4		CMV-infected	M.tb-uninfected	71	CD4 cells
CMV-infected	M.tb-infected	15	Activated CD4		CMV-uninfected	M.tb-uninfected	64.6	CD4 cells
CMV-infected	M.tb-uninfected	8.55	Activated CD4		CMV-infected	M.tb-uninfected	64.9	CD4 cells
CMV-infected	M.tb-uninfected	22.4	Activated CD4		CMV-uninfected	M.tb-uninfected	76	CD4 cells
CMV-infected	M.tb-uninfected	13.3	Activated CD4		CMV-infected	M.tb-uninfected	52	CD4 cells
CMV-uninfected	M.tb-uninfected	19.6	Activated CD4		CMV-uninfected	M.tb-uninfected	70.6	CD4 cells
CMV-infected	M.tb-infected	9.72	Activated CD4		CMV-infected	M.tb-uninfected	74.1	CD4 cells
CMV-uninfected	M.tb-uninfected	4.49	Activated CD4		CMV-infected	M.tb-uninfected	1.24	Regulatory CD4
CMV-uninfected	M.tb-infected	10.9	Activated CD4		CMV-infected	M.tb-uninfected	0.73	Regulatory CD4
CMV-infected	M.tb-uninfected	14.5	Activated CD4		CMV-infected	M.tb-uninfected	2.74	Regulatory CD4
CMV-uninfected	M.tb-uninfected	21.1	Activated CD4		CMV-uninfected	M.tb-uninfected	1.44	Regulatory CD4
CMV-infected	M.tb-uninfected	7.79	Activated CD4		CMV-infected	M.tb-infected	0.73	Regulatory CD4
CMV-uninfected	M.tb-uninfected	19.6	Activated CD4		CMV-uninfected	M.tb-uninfected	1.54	Regulatory CD4
CMV-uninfected	M.tb-uninfected	13.2	Activated CD4		CMV-uninfected	M.tb-uninfected	1.77	Regulatory CD4
CMV-infected	M.tb-infected	47.4	Activated CD4		CMV-infected	M.tb-uninfected	1.69	Regulatory CD4
CMV-infected	M.tb-uninfected	17.6	Activated CD4		CMV-infected	M.tb-uninfected	1.16	Regulatory CD4
CMV-infected	M.tb-uninfected	7.5	Activated CD4		CMV-infected	M.tb-infected	1.84	Regulatory CD4
CMV-infected	M.tb-uninfected	23.9	Activated CD4		CMV-uninfected	M.tb-uninfected	1.24	Regulatory CD4
CMV-uninfected	M.tb-infected	18.5	Activated CD4		CMV-infected	M.tb-infected	1.15	Regulatory CD4
CMV-uninfected	M.tb-uninfected	21.9	Activated CD4		CMV-infected	M.tb-uninfected	1.49	Regulatory CD4
CMV-uninfected	M.tb-uninfected	9.31	Activated CD4		CMV-infected	M.tb-uninfected	1.59	Regulatory CD4
CMV-uninfected	M.tb-uninfected	10.1	Activated CD4		CMV-infected	M.tb-infected	1.12	Regulatory CD4
CMV-infected	M.tb-uninfected	12.4	Activated CD4		CMV-infected	M.tb-uninfected	0.94	Regulatory CD4
CMV-uninfected	M.tb-uninfected	10.8	Activated CD4		CMV-uninfected	M.tb-uninfected	1.73	Regulatory CD4
CMV-infected	M.tb-uninfected	18.3	Activated CD4		CMV-infected	M.tb-infected	0.76	Regulatory CD4
CMV-infected	M.tb-uninfected	13.1	Activated CD4		CMV-infected	M.tb-uninfected	1.32	Regulatory CD4
CMV-uninfected	M.tb-uninfected	10.2	Activated CD4		CMV-infected	M.tb-infected	0.49	Regulatory CD4
CMV-infected	M.tb-uninfected	7.28	Activated CD4		CMV-uninfected	M.tb-uninfected	0.49	Regulatory CD4
CMV-uninfected	M.tb-uninfected	11.5	Activated CD4		CMV-infected	M.tb-uninfected	0.69	Regulatory CD4
CMV-infected	M.tb-uninfected	56.9	Activated CD4		CMV-infected	M.tb-uninfected	0.78	Regulatory CD4
CMV-uninfected	M.tb-uninfected	17.8	Activated CD4		CMV-infected	M.tb-infected	0.78	Regulatory CD4
CMV-infected	M.tb-uninfected	11	Activated CD4		CMV-uninfected	M.tb-uninfected	1.79	Regulatory CD4
CMV-uninfected	M.tb-infected	16.7	CD8 cells		CMV-infected	M.tb-uninfected	1.84	Regulatory CD4
CMV-infected	M.tb-uninfected	40.3	CD8 cells		CMV-infected	M.tb-uninfected	2.04	Regulatory CD4
CMV-infected	M.tb-uninfected	12.2	CD8 cells		CMV-infected	M.tb-uninfected	1.84	Regulatory CD4
CMV-infected	M.tb-uninfected	46.3	CD8 cells		CMV-infected	M.tb-uninfected	2.28	Regulatory CD4
CMV-uninfected	M.tb-uninfected	30.5	CD8 cells		CMV-infected	M.tb-infected	1.51	Regulatory CD4
CMV-infected	M.tb-infected	32	CD8 cells		CMV-uninfected	M.tb-uninfected	1.97	Regulatory CD4
CMV-uninfected	M.tb-uninfected	18.8	CD8 cells		CMV-uninfected	M.tb-uninfected	1.26	Regulatory CD4
CMV-uninfected	M.tb-uninfected	36.8	CD8 cells		CMV-uninfected	M.tb-uninfected	0.97	Regulatory CD4
CMV-infected	M.tb-uninfected	29.7	CD8 cells		CMV-uninfected	M.tb-uninfected	1.7	Regulatory CD4
CMV-infected	M.tb-uninfected	25.5	CD8 cells		CMV-infected	M.tb-uninfected	1.71	Regulatory CD4
CMV-infected	M.tb-infected	41	CD8 cells		CMV-uninfected	M.tb-uninfected	1.36	Regulatory CD4
CMV-uninfected	M.tb-uninfected	14.8	CD8 cells		CMV-uninfected	M.tb-uninfected	2.05	Regulatory CD4
CMV-infected	M.tb-infected	22.2	CD8 cells		CMV-infected	M.tb-uninfected	1.59	Regulatory CD4
CMV-infected	M.tb-uninfected	27.3	CD8 cells		CMV-infected	M.tb-infected	1.41	Regulatory CD4
CMV-infected	M.tb-uninfected	40.1	CD8 cells		CMV-infected	M.tb-uninfected	1.96	Regulatory CD4
CMV-infected	M.tb-infected	29.9	CD8 cells		CMV-infected	M.tb-uninfected	2.26	Regulatory CD4
CMV-infected	M.tb-uninfected	25.6	CD8 cells		CMV-uninfected	M.tb-uninfected	1.33	Regulatory CD4
CMV-uninfected	M.tb-uninfected	20.9	CD8 cells		CMV-infected	M.tb-uninfected	2.32	Regulatory CD4
CMV-infected	M.tb-infected	53.7	CD8 cells		CMV-uninfected	M.tb-uninfected	1.9	Regulatory CD4
CMV-infected	M.tb-uninfected	22.8	CD8 cells		CMV-infected	M.tb-infected	1.67	Regulatory CD4
CMV-infected	M.tb-infected	21.6	CD8 cells		CMV-uninfected	M.tb-uninfected	1.84	Regulatory CD4
CMV-uninfected	M.tb-uninfected	15.3	CD8 cells		CMV-infected	M.tb-uninfected	1.48	Regulatory CD4
CMV-infected	M.tb-uninfected	23.1	CD8 cells		CMV-infected	M.tb-uninfected	2.21	Regulatory CD4
CMV-infected	M.tb-uninfected	28.2	CD8 cells		CMV-infected	M.tb-uninfected	1.8	Regulatory CD4
CMV-infected	M.tb-infected	48	CD8 cells		CMV-uninfected	M.tb-uninfected	2.07	Regulatory CD4
CMV-uninfected	M.tb-uninfected	36.2	CD8 cells		CMV-uninfected	M.tb-uninfected	1.7	Regulatory CD4
CMV-infected	M.tb-uninfected	38.2	CD8 cells		CMV-infected	M.tb-uninfected	1.89	Regulatory CD4
CMV-infected	M.tb-uninfected	27.2	CD8 cells		CMV-infected	M.tb-uninfected	1.36	Regulatory CD4
CMV-infected	M.tb-uninfected	57.1	CD8 cells		CMV-infected	M.tb-uninfected	1.55	Regulatory CD4
CMV-infected	M.tb-uninfected	67.2	CD8 cells		CMV-infected	M.tb-infected	2	Regulatory CD4
CMV-infected	M.tb-infected	56.3	CD8 cells		CMV-uninfected	M.tb-uninfected	1.92	Regulatory CD4
CMV-uninfected	M.tb-uninfected	14.5	CD8 cells		CMV-uninfected	M.tb-uninfected	1.67	Regulatory CD4
CMV-uninfected	M.tb-uninfected	12.4	CD8 cells		CMV-uninfected	M.tb-uninfected	2.18	Regulatory CD4
CMV-uninfected	M.tb-uninfected	15.6	CD8 cells		CMV-uninfected	M.tb-uninfected	2.16	Regulatory CD4
CMV-uninfected	M.tb-uninfected	27.8	CD8 cells		CMV-infected	M.tb-uninfected	1.52	Regulatory CD4
CMV-infected	M.tb-uninfected	50.7	CD8 cells		CMV-uninfected	M.tb-infected	2.55	Regulatory CD4
CMV-uninfected	M.tb-uninfected	15.6	CD8 cells		CMV-infected	M.tb-uninfected	1.85	Regulatory CD4
CMV-uninfected	M.tb-uninfected	27.7	CD8 cells		CMV-infected	M.tb-uninfected	2.58	Regulatory CD4
CMV-infected	M.tb-uninfected	34.6	CD8 cells		CMV-infected	M.tb-uninfected	1.44	Regulatory CD4
CMV-infected	M.tb-infected	18.8	CD8 cells		CMV-infected	M.tb-uninfected	1.55	Regulatory CD4
CMV-infected	M.tb-uninfected	42.4	CD8 cells		CMV-uninfected	M.tb-uninfected	2.37	Regulatory CD4
CMV-infected	M.tb-uninfected	32.5	CD8 cells		CMV-infected	M.tb-uninfected	2.23	Regulatory CD4
CMV-uninfected	M.tb-uninfected	7.68	CD8 cells		CMV-infected	M.tb-infected	1.29	Regulatory CD4
CMV-infected	M.tb-uninfected	24.3	CD8 cells		CMV-uninfected	M.tb-uninfected	2.39	Regulatory CD4
CMV-uninfected	M.tb-uninfected	20.1	CD8 cells		CMV-infected	M.tb-uninfected	1.95	Regulatory CD4
CMV-infected	M.tb-infected	48.7	CD8 cells		CMV-infected	M.tb-uninfected	1.06	Regulatory CD4
CMV-uninfected	M.tb-uninfected	35.4	CD8 cells		CMV-infected	M.tb-uninfected	1.17	Regulatory CD4
CMV-infected	M.tb-uninfected	41.1	CD8 cells		CMV-infected	M.tb-infected	1.53	Regulatory CD4
CMV-infected	M.tb-uninfected	19.3	CD8 cells		CMV-uninfected	M.tb-uninfected	2.89	Regulatory CD4
CMV-infected	M.tb-uninfected	48.7	CD8 cells		CMV-infected	M.tb-infected	2.41	Regulatory CD4
CMV-uninfected	M.tb-uninfected	14.8	CD8 cells		CMV-infected	M.tb-uninfected	2.29	Regulatory CD4
CMV-uninfected	M.tb-uninfected	22.7	CD8 cells		CMV-infected	M.tb-uninfected	2.45	Regulatory CD4
CMV-infected	M.tb-uninfected	22.1	CD8 cells		CMV-infected	M.tb-uninfected	1.96	Regulatory CD4
CMV-infected	M.tb-uninfected	17.7	CD8 cells		CMV-infected	M.tb-uninfected	1.83	Regulatory CD4
CMV-infected	M.tb-uninfected	17.4	CD8 cells		CMV-infected	M.tb-uninfected	2.06	Regulatory CD4
CMV-infected	M.tb-infected	25.2	CD8 cells		CMV-infected	M.tb-uninfected	1.09	Regulatory CD4
CMV-uninfected	M.tb-uninfected	16.1	CD8 cells		CMV-uninfected	M.tb-infected	2.37	Regulatory CD4
CMV-uninfected	M.tb-uninfected	12.8	CD8 cells		CMV-infected	M.tb-uninfected	2.09	Regulatory CD4
CMV-uninfected	M.tb-uninfected	12.7	CD8 cells		CMV-uninfected	M.tb-uninfected	2.19	Regulatory CD4
CMV-uninfected	M.tb-uninfected	25	CD8 cells		CMV-uninfected	M.tb-uninfected	1.47	Regulatory CD4
CMV-infected	M.tb-uninfected	25.9	CD8 cells		CMV-uninfected	M.tb-uninfected	2.52	Regulatory CD4
CMV-uninfected	M.tb-infected	29.6	CD8 cells		CMV-infected	M.tb-uninfected	3.21	Regulatory CD4
CMV-infected	M.tb-uninfected	37.3	CD8 cells		CMV-infected	M.tb-infected	1.25	Regulatory CD4
CMV-infected	M.tb-uninfected	33.8	CD8 cells		CMV-infected	M.tb-uninfected	1.42	Regulatory CD4
CMV-infected	M.tb-uninfected	19.8	CD8 cells		CMV-uninfected	M.tb-uninfected	1.54	Regulatory CD4
CMV-infected	M.tb-uninfected	31.5	CD8 cells		CMV-uninfected	M.tb-infected	2.1	Regulatory CD4
CMV-uninfected	M.tb-uninfected	16.6	CD8 cells		CMV-infected	M.tb-uninfected	3.16	Regulatory CD4
CMV-infected	M.tb-uninfected	25	CD8 cells		CMV-infected	M.tb-uninfected	2.52	Regulatory CD4
CMV-infected	M.tb-infected	35.7	CD8 cells		CMV-uninfected	M.tb-uninfected	2.17	Regulatory CD4
CMV-uninfected	M.tb-uninfected	47.9	CD8 cells		CMV-uninfected	M.tb-uninfected	1.57	Regulatory CD4
CMV-infected	M.tb-uninfected	18	CD8 cells		CMV-infected	M.tb-infected	1.61	Regulatory CD4
CMV-infected	M.tb-uninfected	12.5	CD8 cells		CMV-infected	M.tb-uninfected	1.14	Regulatory CD4
CMV-infected	M.tb-uninfected	30.7	CD8 cells		CMV-uninfected	M.tb-uninfected	1.76	Regulatory CD4
CMV-infected	M.tb-infected	33.2	CD8 cells		CMV-infected	M.tb-infected	1.69	Regulatory CD4
CMV-uninfected	M.tb-uninfected	13	CD8 cells		CMV-infected	M.tb-uninfected	1.38	Regulatory CD4
CMV-infected	M.tb-infected	37.6	CD8 cells		CMV-infected	M.tb-uninfected	1.76	Regulatory CD4
CMV-infected	M.tb-uninfected	46.7	CD8 cells		CMV-infected	M.tb-uninfected	1.68	Regulatory CD4
CMV-infected	M.tb-uninfected	35.1	CD8 cells		CMV-uninfected	M.tb-uninfected	3.17	Regulatory CD4
CMV-infected	M.tb-uninfected	41	CD8 cells		CMV-infected	M.tb-infected	1.7	Regulatory CD4
CMV-infected	M.tb-uninfected	32.2	CD8 cells		CMV-uninfected	M.tb-uninfected	2.01	Regulatory CD4
CMV-infected	M.tb-uninfected	30.6	CD8 cells		CMV-uninfected	M.tb-infected	2.51	Regulatory CD4
CMV-infected	M.tb-uninfected	20	CD8 cells		CMV-infected	M.tb-uninfected	1.56	Regulatory CD4
CMV-uninfected	M.tb-infected	15.3	CD8 cells		CMV-uninfected	M.tb-uninfected	1.96	Regulatory CD4
CMV-infected	M.tb-uninfected	14.5	CD8 cells		CMV-infected	M.tb-uninfected	2.19	Regulatory CD4
CMV-uninfected	M.tb-uninfected	25	CD8 cells		CMV-uninfected	M.tb-uninfected	3.17	Regulatory CD4
CMV-uninfected	M.tb-uninfected	26.9	CD8 cells		CMV-uninfected	M.tb-uninfected	2.48	Regulatory CD4
CMV-uninfected	M.tb-uninfected	16	CD8 cells		CMV-infected	M.tb-infected	1.94	Regulatory CD4
CMV-infected	M.tb-uninfected	19.2	CD8 cells		CMV-infected	M.tb-uninfected	2.48	Regulatory CD4
CMV-infected	M.tb-infected	30.4	CD8 cells		CMV-infected	M.tb-uninfected	1.79	Regulatory CD4
CMV-infected	M.tb-uninfected	38	CD8 cells		CMV-infected	M.tb-uninfected	1.82	Regulatory CD4
CMV-uninfected	M.tb-uninfected	15.4	CD8 cells		CMV-uninfected	M.tb-infected	2.45	Regulatory CD4
CMV-uninfected	M.tb-infected	19.8	CD8 cells		CMV-uninfected	M.tb-uninfected	1.62	Regulatory CD4
CMV-infected	M.tb-uninfected	46.7	CD8 cells		CMV-uninfected	M.tb-uninfected	4.43	Regulatory CD4
CMV-infected	M.tb-uninfected	43.8	CD8 cells		CMV-uninfected	M.tb-uninfected	2.05	Regulatory CD4
CMV-uninfected	M.tb-uninfected	36.4	CD8 cells		CMV-infected	M.tb-uninfected	2.11	Regulatory CD4
CMV-uninfected	M.tb-uninfected	10	CD8 cells		CMV-uninfected	M.tb-uninfected	3.16	Regulatory CD4
CMV-infected	M.tb-infected	8.27	CD8 cells		CMV-infected	M.tb-uninfected	2.02	Regulatory CD4
CMV-infected	M.tb-uninfected	27.3	CD8 cells		CMV-infected	M.tb-uninfected	1.48	Regulatory CD4
CMV-uninfected	M.tb-uninfected	27.1	CD8 cells		CMV-uninfected	M.tb-uninfected	2.4	Regulatory CD4
CMV-infected	M.tb-infected	23.1	CD8 cells		CMV-infected	M.tb-uninfected	2.01	Regulatory CD4
CMV-infected	M.tb-uninfected	43.8	CD8 cells		CMV-uninfected	M.tb-uninfected	2.16	Regulatory CD4
CMV-infected	M.tb-uninfected	29.6	CD8 cells		CMV-infected	M.tb-uninfected	2.68	Regulatory CD4
CMV-infected	M.tb-uninfected	36.1	CD8 cells		CMV-uninfected	M.tb-uninfected	2.31	Regulatory CD4
CMV-uninfected	M.tb-uninfected	23	CD8 cells		CMV-infected	M.tb-uninfected	1.59	Regulatory CD4
CMV-infected	M.tb-infected	25.7	CD8 cells		CMV-uninfected	M.tb-infected	0.4	Bright NK cells CD16+
CMV-uninfected	M.tb-uninfected	16.5	CD8 cells		CMV-infected	M.tb-uninfected	0.12	Bright NK cells CD16+
CMV-uninfected	M.tb-infected	17.4	CD8 cells		CMV-infected	M.tb-uninfected	0.98	Bright NK cells CD16+
CMV-infected	M.tb-uninfected	39.2	CD8 cells		CMV-infected	M.tb-uninfected	0.89	Bright NK cells CD16+
CMV-uninfected	M.tb-uninfected	46.5	CD8 cells		CMV-uninfected	M.tb-uninfected	0.39	Bright NK cells CD16+
CMV-infected	M.tb-uninfected	16.7	CD8 cells		CMV-infected	M.tb-infected	0.49	Bright NK cells CD16+
CMV-uninfected	M.tb-uninfected	22.5	CD8 cells		CMV-uninfected	M.tb-uninfected	0.47	Bright NK cells CD16+
CMV-uninfected	M.tb-uninfected	18.4	CD8 cells		CMV-uninfected	M.tb-uninfected	1.71	Bright NK cells CD16+
CMV-infected	M.tb-infected	37.5	CD8 cells		CMV-infected	M.tb-uninfected	0.28	Bright NK cells CD16+
CMV-infected	M.tb-uninfected	37.7	CD8 cells		CMV-infected	M.tb-uninfected	0.53	Bright NK cells CD16+
CMV-infected	M.tb-uninfected	32	CD8 cells		CMV-infected	M.tb-infected	0.98	Bright NK cells CD16+
CMV-infected	M.tb-uninfected	38.1	CD8 cells		CMV-uninfected	M.tb-uninfected	0.7	Bright NK cells CD16+
CMV-uninfected	M.tb-infected	12	CD8 cells		CMV-infected	M.tb-infected	0.7	Bright NK cells CD16+
CMV-uninfected	M.tb-uninfected	38.1	CD8 cells		CMV-infected	M.tb-uninfected	0.39	Bright NK cells CD16+
CMV-uninfected	M.tb-uninfected	15.2	CD8 cells		CMV-infected	M.tb-uninfected	0.32	Bright NK cells CD16+
CMV-uninfected	M.tb-uninfected	13.2	CD8 cells		CMV-infected	M.tb-infected	1.3	Bright NK cells CD16+
CMV-infected	M.tb-uninfected	39.1	CD8 cells		CMV-infected	M.tb-uninfected	0.29	Bright NK cells CD16+
CMV-uninfected	M.tb-uninfected	10.7	CD8 cells		CMV-uninfected	M.tb-uninfected	2.02	Bright NK cells CD16+
CMV-infected	M.tb-uninfected	37.7	CD8 cells		CMV-infected	M.tb-infected	0.11	Bright NK cells CD16+
CMV-infected	M.tb-uninfected	23.1	CD8 cells		CMV-infected	M.tb-uninfected	0.42	Bright NK cells CD16+
CMV-uninfected	M.tb-uninfected	25.5	CD8 cells		CMV-infected	M.tb-infected	0.71	Bright NK cells CD16+
CMV-infected	M.tb-uninfected	28	CD8 cells		CMV-uninfected	M.tb-uninfected	1.02	Bright NK cells CD16+
CMV-uninfected	M.tb-uninfected	12	CD8 cells		CMV-infected	M.tb-uninfected	0.26	Bright NK cells CD16+
CMV-infected	M.tb-uninfected	34.7	CD8 cells		CMV-infected	M.tb-uninfected	1.07	Bright NK cells CD16+
CMV-uninfected	M.tb-uninfected	19	CD8 cells		CMV-infected	M.tb-infected	0.48	Bright NK cells CD16+
CMV-infected	M.tb-uninfected	21.7	CD8 cells		CMV-uninfected	M.tb-uninfected	0.49	Bright NK cells CD16+
CMV-uninfected	M.tb-infected	17.1	Activated CD8		CMV-infected	M.tb-uninfected	0.23	Bright NK cells CD16+
CMV-infected	M.tb-uninfected	16.1	Activated CD8		CMV-infected	M.tb-uninfected	0.44	Bright NK cells CD16+
CMV-infected	M.tb-uninfected	12.9	Activated CD8		CMV-infected	M.tb-uninfected	0.26	Bright NK cells CD16+
CMV-infected	M.tb-uninfected	51.7	Activated CD8		CMV-infected	M.tb-uninfected	0.38	Bright NK cells CD16+
CMV-uninfected	M.tb-uninfected	5.25	Activated CD8		CMV-infected	M.tb-infected	2.19	Bright NK cells CD16+
CMV-infected	M.tb-infected	26.4	Activated CD8		CMV-uninfected	M.tb-uninfected	0.27	Bright NK cells CD16+
CMV-uninfected	M.tb-uninfected	2.33	Activated CD8		CMV-uninfected	M.tb-uninfected	0.34	Bright NK cells CD16+
CMV-uninfected	M.tb-uninfected	53.4	Activated CD8		CMV-uninfected	M.tb-uninfected	0.26	Bright NK cells CD16+
CMV-infected	M.tb-uninfected	35.7	Activated CD8		CMV-uninfected	M.tb-uninfected	0.36	Bright NK cells CD16+
CMV-infected	M.tb-uninfected	38.8	Activated CD8		CMV-infected	M.tb-uninfected	0.29	Bright NK cells CD16+
CMV-infected	M.tb-infected	29.1	Activated CD8		CMV-uninfected	M.tb-uninfected	1.25	Bright NK cells CD16+
CMV-uninfected	M.tb-uninfected	5.09	Activated CD8		CMV-uninfected	M.tb-uninfected	0.91	Bright NK cells CD16+
CMV-infected	M.tb-infected	37.8	Activated CD8		CMV-infected	M.tb-uninfected	1.19	Bright NK cells CD16+
CMV-infected	M.tb-uninfected	29.7	Activated CD8		CMV-infected	M.tb-infected	0.4	Bright NK cells CD16+
CMV-infected	M.tb-uninfected	33.9	Activated CD8		CMV-infected	M.tb-uninfected	0.35	Bright NK cells CD16+
CMV-infected	M.tb-infected	28	Activated CD8		CMV-infected	M.tb-uninfected	0.41	Bright NK cells CD16+
CMV-infected	M.tb-uninfected	25.3	Activated CD8		CMV-uninfected	M.tb-uninfected	0.73	Bright NK cells CD16+
CMV-uninfected	M.tb-uninfected	8.66	Activated CD8		CMV-infected	M.tb-uninfected	0.79	Bright NK cells CD16+
CMV-infected	M.tb-infected	20.3	Activated CD8		CMV-uninfected	M.tb-uninfected	0.4	Bright NK cells CD16+
CMV-infected	M.tb-uninfected	16.6	Activated CD8		CMV-infected	M.tb-infected	0.32	Bright NK cells CD16+
CMV-infected	M.tb-infected	27.2	Activated CD8		CMV-uninfected	M.tb-uninfected	1.01	Bright NK cells CD16+
CMV-uninfected	M.tb-uninfected	7.32	Activated CD8		CMV-infected	M.tb-uninfected	0.5	Bright NK cells CD16+
CMV-infected	M.tb-uninfected	23.8	Activated CD8		CMV-infected	M.tb-uninfected	0.81	Bright NK cells CD16+
CMV-infected	M.tb-uninfected	25	Activated CD8		CMV-infected	M.tb-uninfected	1.28	Bright NK cells CD16+
CMV-infected	M.tb-infected	59	Activated CD8		CMV-uninfected	M.tb-uninfected	1.23	Bright NK cells CD16+
CMV-uninfected	M.tb-uninfected	30.3	Activated CD8		CMV-uninfected	M.tb-uninfected	1.3	Bright NK cells CD16+
CMV-infected	M.tb-uninfected	13.7	Activated CD8		CMV-infected	M.tb-uninfected	0.47	Bright NK cells CD16+
CMV-infected	M.tb-uninfected	34.9	Activated CD8		CMV-infected	M.tb-uninfected	0.44	Bright NK cells CD16+
CMV-infected	M.tb-uninfected	35.7	Activated CD8		CMV-infected	M.tb-uninfected	0.67	Bright NK cells CD16+
CMV-infected	M.tb-uninfected	58.8	Activated CD8		CMV-infected	M.tb-infected	0.88	Bright NK cells CD16+
CMV-infected	M.tb-infected	45.8	Activated CD8		CMV-uninfected	M.tb-uninfected	0.81	Bright NK cells CD16+
CMV-uninfected	M.tb-uninfected	4.86	Activated CD8		CMV-uninfected	M.tb-uninfected	0.77	Bright NK cells CD16+
CMV-uninfected	M.tb-uninfected	4.96	Activated CD8		CMV-uninfected	M.tb-uninfected	1.37	Bright NK cells CD16+
CMV-uninfected	M.tb-uninfected	5.73	Activated CD8		CMV-uninfected	M.tb-uninfected	0.72	Bright NK cells CD16+
CMV-uninfected	M.tb-uninfected	4.51	Activated CD8		CMV-infected	M.tb-uninfected	0.3	Bright NK cells CD16+
CMV-infected	M.tb-uninfected	50.9	Activated CD8		CMV-uninfected	M.tb-infected	0.32	Bright NK cells CD16+
CMV-uninfected	M.tb-uninfected	10.5	Activated CD8		CMV-infected	M.tb-uninfected	0.33	Bright NK cells CD16+
CMV-uninfected	M.tb-uninfected	8.33	Activated CD8		CMV-infected	M.tb-uninfected	0.31	Bright NK cells CD16+
CMV-infected	M.tb-uninfected	34.3	Activated CD8		CMV-infected	M.tb-uninfected	0.23	Bright NK cells CD16+
CMV-infected	M.tb-infected	15.8	Activated CD8		CMV-infected	M.tb-uninfected	0.31	Bright NK cells CD16+
CMV-infected	M.tb-uninfected	45	Activated CD8		CMV-uninfected	M.tb-uninfected	0.32	Bright NK cells CD16+
CMV-infected	M.tb-uninfected	39.3	Activated CD8		CMV-infected	M.tb-uninfected	0.46	Bright NK cells CD16+
CMV-uninfected	M.tb-uninfected	11.5	Activated CD8		CMV-infected	M.tb-infected	0.59	Bright NK cells CD16+
CMV-infected	M.tb-uninfected	16.3	Activated CD8		CMV-uninfected	M.tb-uninfected	0.47	Bright NK cells CD16+
CMV-uninfected	M.tb-uninfected	22.9	Activated CD8		CMV-infected	M.tb-uninfected	0.78	Bright NK cells CD16+
CMV-infected	M.tb-infected	53.2	Activated CD8		CMV-infected	M.tb-uninfected	0.63	Bright NK cells CD16+
CMV-uninfected	M.tb-uninfected	23	Activated CD8		CMV-infected	M.tb-uninfected	0.28	Bright NK cells CD16+
CMV-infected	M.tb-uninfected	29.7	Activated CD8		CMV-infected	M.tb-infected	0.17	Bright NK cells CD16+
CMV-infected	M.tb-uninfected	4.15	Activated CD8		CMV-uninfected	M.tb-uninfected	0.32	Bright NK cells CD16+
CMV-infected	M.tb-uninfected	33.2	Activated CD8		CMV-infected	M.tb-infected	0.32	Bright NK cells CD16+
CMV-uninfected	M.tb-uninfected	7.9	Activated CD8		CMV-infected	M.tb-uninfected	0.51	Bright NK cells CD16+
CMV-uninfected	M.tb-uninfected	14.2	Activated CD8		CMV-infected	M.tb-uninfected	0.21	Bright NK cells CD16+
CMV-infected	M.tb-uninfected	12.1	Activated CD8		CMV-infected	M.tb-uninfected	0.45	Bright NK cells CD16+
CMV-infected	M.tb-uninfected	24.2	Activated CD8		CMV-infected	M.tb-uninfected	0.68	Bright NK cells CD16+
CMV-infected	M.tb-uninfected	33.1	Activated CD8		CMV-infected	M.tb-uninfected	0.065	Bright NK cells CD16+
CMV-infected	M.tb-infected	8.83	Activated CD8		CMV-infected	M.tb-uninfected	0.16	Bright NK cells CD16+
CMV-uninfected	M.tb-uninfected	29.6	Activated CD8		CMV-uninfected	M.tb-infected	0.37	Bright NK cells CD16+
CMV-uninfected	M.tb-uninfected	2.57	Activated CD8		CMV-infected	M.tb-uninfected	1.13	Bright NK cells CD16+
CMV-uninfected	M.tb-uninfected	19.3	Activated CD8		CMV-uninfected	M.tb-uninfected	0.48	Bright NK cells CD16+
CMV-uninfected	M.tb-uninfected	12	Activated CD8		CMV-uninfected	M.tb-uninfected	0.27	Bright NK cells CD16+
CMV-infected	M.tb-uninfected	17.5	Activated CD8		CMV-uninfected	M.tb-uninfected	0.7	Bright NK cells CD16+
CMV-uninfected	M.tb-infected	3.95	Activated CD8		CMV-infected	M.tb-uninfected	0.65	Bright NK cells CD16+
CMV-infected	M.tb-uninfected	18.2	Activated CD8		CMV-infected	M.tb-infected	0.28	Bright NK cells CD16+
CMV-infected	M.tb-uninfected	27.6	Activated CD8		CMV-infected	M.tb-uninfected	0.14	Bright NK cells CD16+
CMV-infected	M.tb-uninfected	22.5	Activated CD8		CMV-uninfected	M.tb-uninfected	0.28	Bright NK cells CD16+
CMV-infected	M.tb-uninfected	38.7	Activated CD8		CMV-uninfected	M.tb-infected	0.32	Bright NK cells CD16+
CMV-uninfected	M.tb-uninfected	37	Activated CD8		CMV-infected	M.tb-uninfected	0.49	Bright NK cells CD16+
CMV-infected	M.tb-uninfected	18.3	Activated CD8		CMV-infected	M.tb-uninfected	0.25	Bright NK cells CD16+
CMV-infected	M.tb-infected	32.7	Activated CD8		CMV-uninfected	M.tb-uninfected	0.82	Bright NK cells CD16+
CMV-uninfected	M.tb-uninfected	76.1	Activated CD8		CMV-uninfected	M.tb-uninfected	0.32	Bright NK cells CD16+
CMV-infected	M.tb-uninfected	24.9	Activated CD8		CMV-infected	M.tb-infected	0.15	Bright NK cells CD16+
CMV-infected	M.tb-uninfected	18.4	Activated CD8		CMV-infected	M.tb-uninfected	0.52	Bright NK cells CD16+
CMV-infected	M.tb-uninfected	26	Activated CD8		CMV-uninfected	M.tb-uninfected	0.18	Bright NK cells CD16+
CMV-infected	M.tb-infected	29.4	Activated CD8		CMV-infected	M.tb-infected	0.29	Bright NK cells CD16+
CMV-uninfected	M.tb-uninfected	4.35	Activated CD8		CMV-infected	M.tb-uninfected	0.42	Bright NK cells CD16+
CMV-infected	M.tb-infected	39.1	Activated CD8		CMV-infected	M.tb-uninfected	0.49	Bright NK cells CD16+
CMV-infected	M.tb-uninfected	58.7	Activated CD8		CMV-infected	M.tb-uninfected	0.65	Bright NK cells CD16+
CMV-infected	M.tb-uninfected	35.7	Activated CD8		CMV-uninfected	M.tb-uninfected	0.31	Bright NK cells CD16+
CMV-infected	M.tb-uninfected	18.4	Activated CD8		CMV-infected	M.tb-infected	0.55	Bright NK cells CD16+
CMV-infected	M.tb-uninfected	14.4	Activated CD8		CMV-uninfected	M.tb-uninfected	0.47	Bright NK cells CD16+
CMV-infected	M.tb-uninfected	52.7	Activated CD8		CMV-uninfected	M.tb-infected	1.17	Bright NK cells CD16+
CMV-infected	M.tb-uninfected	25.1	Activated CD8		CMV-infected	M.tb-uninfected	0.33	Bright NK cells CD16+
CMV-uninfected	M.tb-infected	5.6	Activated CD8		CMV-uninfected	M.tb-uninfected	0.57	Bright NK cells CD16+
CMV-infected	M.tb-uninfected	6.08	Activated CD8		CMV-infected	M.tb-uninfected	0.28	Bright NK cells CD16+
CMV-uninfected	M.tb-uninfected	3.85	Activated CD8		CMV-uninfected	M.tb-uninfected	0.49	Bright NK cells CD16+
CMV-uninfected	M.tb-uninfected	7.06	Activated CD8		CMV-uninfected	M.tb-uninfected	1.29	Bright NK cells CD16+
CMV-uninfected	M.tb-uninfected	3.48	Activated CD8		CMV-infected	M.tb-infected	0.5	Bright NK cells CD16+
CMV-infected	M.tb-uninfected	27	Activated CD8		CMV-infected	M.tb-uninfected	0.34	Bright NK cells CD16+
CMV-infected	M.tb-infected	21.3	Activated CD8		CMV-infected	M.tb-uninfected	0.13	Bright NK cells CD16+
CMV-infected	M.tb-uninfected	25.1	Activated CD8		CMV-infected	M.tb-uninfected	1.05	Bright NK cells CD16+
CMV-uninfected	M.tb-uninfected	8.3	Activated CD8		CMV-uninfected	M.tb-infected	1.36	Bright NK cells CD16+
CMV-uninfected	M.tb-infected	7.6	Activated CD8		CMV-uninfected	M.tb-uninfected	1.42	Bright NK cells CD16+
CMV-infected	M.tb-uninfected	40.5	Activated CD8		CMV-uninfected	M.tb-uninfected	0.88	Bright NK cells CD16+
CMV-infected	M.tb-uninfected	45.9	Activated CD8		CMV-uninfected	M.tb-uninfected	0.3	Bright NK cells CD16+
CMV-uninfected	M.tb-uninfected	44.6	Activated CD8		CMV-infected	M.tb-uninfected	0.8	Bright NK cells CD16+
CMV-uninfected	M.tb-uninfected	3.65	Activated CD8		CMV-uninfected	M.tb-uninfected	0.41	Bright NK cells CD16+
CMV-infected	M.tb-infected	6.84	Activated CD8		CMV-infected	M.tb-uninfected	0.62	Bright NK cells CD16+
CMV-infected	M.tb-uninfected	36.4	Activated CD8		CMV-infected	M.tb-uninfected	0.55	Bright NK cells CD16+
CMV-uninfected	M.tb-uninfected	6.38	Activated CD8		CMV-uninfected	M.tb-uninfected	0.76	Bright NK cells CD16+
CMV-infected	M.tb-infected	22.8	Activated CD8		CMV-infected	M.tb-uninfected	1.09	Bright NK cells CD16+
CMV-infected	M.tb-uninfected	22.8	Activated CD8		CMV-uninfected	M.tb-uninfected	0.69	Bright NK cells CD16+
CMV-infected	M.tb-uninfected	43.1	Activated CD8		CMV-infected	M.tb-uninfected	1.85	Bright NK cells CD16+
CMV-infected	M.tb-uninfected	26.2	Activated CD8		CMV-uninfected	M.tb-uninfected	0.55	Bright NK cells CD16+
CMV-uninfected	M.tb-uninfected	11	Activated CD8		CMV-infected	M.tb-uninfected	0.29	Bright NK cells CD16+
CMV-infected	M.tb-infected	21.3	Activated CD8		CMV-infected	M.tb-uninfected	83.9	CD4+CD26+
CMV-uninfected	M.tb-uninfected	4.83	Activated CD8		CMV-uninfected	M.tb-uninfected	87.5	CD4+CD26+
CMV-uninfected	M.tb-infected	4.5	Activated CD8		CMV-infected	M.tb-infected	74.7	CD4+CD26+
CMV-infected	M.tb-uninfected	34.2	Activated CD8		CMV-uninfected	M.tb-uninfected	89.7	CD4+CD26+
CMV-uninfected	M.tb-uninfected	41.8	Activated CD8		CMV-infected	M.tb-uninfected	92.8	CD4+CD26+
CMV-infected	M.tb-uninfected	19.1	Activated CD8		CMV-infected	M.tb-uninfected	85.4	CD4+CD26+
CMV-uninfected	M.tb-uninfected	6.74	Activated CD8		CMV-infected	M.tb-infected	76.4	CD4+CD26+
CMV-uninfected	M.tb-uninfected	5.02	Activated CD8		CMV-uninfected	M.tb-uninfected	90.4	CD4+CD26+
CMV-infected	M.tb-infected	58.1	Activated CD8		CMV-infected	M.tb-infected	89.7	CD4+CD26+
CMV-infected	M.tb-uninfected	37.7	Activated CD8		CMV-infected	M.tb-uninfected	84.1	CD4+CD26+
CMV-infected	M.tb-uninfected	15.4	Activated CD8		CMV-infected	M.tb-uninfected	86.5	CD4+CD26+
CMV-infected	M.tb-uninfected	44	Activated CD8		CMV-infected	M.tb-uninfected	92.6	CD4+CD26+
CMV-uninfected	M.tb-infected	23.4	Activated CD8		CMV-infected	M.tb-infected	82.4	CD4+CD26+
CMV-uninfected	M.tb-uninfected	38.1	Activated CD8		CMV-uninfected	M.tb-uninfected	93.7	CD4+CD26+
CMV-uninfected	M.tb-uninfected	9.48	Activated CD8		CMV-infected	M.tb-uninfected	82.5	CD4+CD26+
CMV-uninfected	M.tb-uninfected	3.8	Activated CD8		CMV-infected	M.tb-uninfected	90.8	CD4+CD26+
CMV-infected	M.tb-uninfected	31.5	Activated CD8		CMV-infected	M.tb-infected	84.8	CD4+CD26+
CMV-uninfected	M.tb-uninfected	11.9	Activated CD8		CMV-uninfected	M.tb-uninfected	90.5	CD4+CD26+
CMV-infected	M.tb-uninfected	51.4	Activated CD8		CMV-infected	M.tb-uninfected	86.3	CD4+CD26+
CMV-infected	M.tb-uninfected	35.6	Activated CD8		CMV-infected	M.tb-uninfected	89.8	CD4+CD26+
CMV-uninfected	M.tb-uninfected	6.24	Activated CD8		CMV-infected	M.tb-uninfected	72.8	CD4+CD26+
CMV-infected	M.tb-uninfected	16.6	Activated CD8		CMV-infected	M.tb-uninfected	77	CD4+CD26+
CMV-uninfected	M.tb-uninfected	6.21	Activated CD8		CMV-infected	M.tb-infected	61.6	CD4+CD26+
CMV-infected	M.tb-uninfected	73.1	Activated CD8		CMV-uninfected	M.tb-uninfected	90.2	CD4+CD26+
CMV-uninfected	M.tb-uninfected	12.7	Activated CD8		CMV-uninfected	M.tb-uninfected	86.3	CD4+CD26+
CMV-infected	M.tb-uninfected	15.6	Activated CD8		CMV-uninfected	M.tb-uninfected	93.3	CD4+CD26+
CMV-uninfected	M.tb-infected	14.1	NK cells		CMV-uninfected	M.tb-uninfected	86.9	CD4+CD26+
CMV-infected	M.tb-uninfected	6.84	NK cells		CMV-infected	M.tb-uninfected	85.9	CD4+CD26+
CMV-infected	M.tb-uninfected	18.1	NK cells		CMV-uninfected	M.tb-uninfected	91.1	CD4+CD26+
CMV-infected	M.tb-uninfected	23.4	NK cells		CMV-uninfected	M.tb-uninfected	87.4	CD4+CD26+
CMV-uninfected	M.tb-uninfected	18.8	NK cells		CMV-infected	M.tb-uninfected	82.5	CD4+CD26+
CMV-infected	M.tb-infected	16.3	NK cells		CMV-infected	M.tb-infected	86.7	CD4+CD26+
CMV-uninfected	M.tb-uninfected	18.4	NK cells		CMV-infected	M.tb-uninfected	86.3	CD4+CD26+
CMV-uninfected	M.tb-uninfected	21.8	NK cells		CMV-uninfected	M.tb-uninfected	92.3	CD4+CD26+
CMV-infected	M.tb-uninfected	16.1	NK cells		CMV-infected	M.tb-uninfected	91.8	CD4+CD26+
CMV-infected	M.tb-uninfected	13.9	NK cells		CMV-uninfected	M.tb-uninfected	87.9	CD4+CD26+
CMV-infected	M.tb-infected	23.1	NK cells		CMV-infected	M.tb-infected	81.3	CD4+CD26+
CMV-uninfected	M.tb-uninfected	12.1	NK cells		CMV-uninfected	M.tb-uninfected	82.6	CD4+CD26+
CMV-infected	M.tb-infected	14.2	NK cells		CMV-infected	M.tb-uninfected	79.6	CD4+CD26+
CMV-infected	M.tb-uninfected	14.7	NK cells		CMV-infected	M.tb-uninfected	88.5	CD4+CD26+
CMV-infected	M.tb-uninfected	24.8	NK cells		CMV-infected	M.tb-uninfected	86	CD4+CD26+
CMV-infected	M.tb-infected	27.1	NK cells		CMV-uninfected	M.tb-uninfected	88.1	CD4+CD26+
CMV-infected	M.tb-uninfected	21.5	NK cells		CMV-uninfected	M.tb-uninfected	90.4	CD4+CD26+
CMV-uninfected	M.tb-uninfected	21.8	NK cells		CMV-infected	M.tb-uninfected	91.9	CD4+CD26+
CMV-infected	M.tb-infected	20.5	NK cells		CMV-infected	M.tb-uninfected	86	CD4+CD26+
CMV-infected	M.tb-uninfected	16.7	NK cells		CMV-infected	M.tb-uninfected	87	CD4+CD26+
CMV-infected	M.tb-infected	14.3	NK cells		CMV-infected	M.tb-infected	85.9	CD4+CD26+
CMV-uninfected	M.tb-uninfected	18.7	NK cells		CMV-uninfected	M.tb-uninfected	86.5	CD4+CD26+
CMV-infected	M.tb-uninfected	15.9	NK cells		CMV-uninfected	M.tb-uninfected	90.2	CD4+CD26+
CMV-infected	M.tb-uninfected	24.6	NK cells		CMV-uninfected	M.tb-uninfected	89.3	CD4+CD26+
CMV-infected	M.tb-infected	28.6	NK cells		CMV-infected	M.tb-uninfected	82.2	CD4+CD26+
CMV-uninfected	M.tb-uninfected	18.8	NK cells		CMV-uninfected	M.tb-infected	91.5	CD4+CD26+
CMV-infected	M.tb-uninfected	24.3	NK cells		CMV-infected	M.tb-uninfected	87.2	CD4+CD26+
CMV-infected	M.tb-uninfected	18.5	NK cells		CMV-infected	M.tb-uninfected	84.2	CD4+CD26+
CMV-infected	M.tb-uninfected	34.5	NK cells		CMV-infected	M.tb-uninfected	85.9	CD4+CD26+
CMV-infected	M.tb-uninfected	30.8	NK cells		CMV-infected	M.tb-uninfected	79.1	CD4+CD26+
CMV-infected	M.tb-infected	40.9	NK cells		CMV-uninfected	M.tb-uninfected	94.8	CD4+CD26+
CMV-uninfected	M.tb-uninfected	13.4	NK cells		CMV-infected	M.tb-uninfected	89.4	CD4+CD26+
CMV-uninfected	M.tb-uninfected	14.3	NK cells		CMV-infected	M.tb-uninfected	87.3	CD4+CD26+
CMV-uninfected	M.tb-uninfected	14.8	NK cells		CMV-infected	M.tb-uninfected	92.6	CD4+CD26+
CMV-uninfected	M.tb-uninfected	20.3	NK cells		CMV-infected	M.tb-infected	82.4	CD4+CD26+
CMV-infected	M.tb-uninfected	20.5	NK cells		CMV-uninfected	M.tb-uninfected	91.3	CD4+CD26+
CMV-uninfected	M.tb-uninfected	17.5	NK cells		CMV-infected	M.tb-infected	71.3	CD4+CD26+
CMV-uninfected	M.tb-uninfected	21.3	NK cells		CMV-infected	M.tb-uninfected	79.7	CD4+CD26+
CMV-infected	M.tb-uninfected	26.3	NK cells		CMV-infected	M.tb-uninfected	91	CD4+CD26+
CMV-infected	M.tb-infected	15.9	NK cells		CMV-infected	M.tb-uninfected	81.2	CD4+CD26+
CMV-infected	M.tb-uninfected	20.3	NK cells		CMV-infected	M.tb-uninfected	81.1	CD4+CD26+
CMV-infected	M.tb-uninfected	16	NK cells		CMV-infected	M.tb-uninfected	89.4	CD4+CD26+
CMV-uninfected	M.tb-uninfected	12	NK cells		CMV-infected	M.tb-uninfected	92.4	CD4+CD26+
CMV-infected	M.tb-uninfected	20.5	NK cells		CMV-uninfected	M.tb-infected	90.8	CD4+CD26+
CMV-uninfected	M.tb-uninfected	22.2	NK cells		CMV-uninfected	M.tb-uninfected	92.5	CD4+CD26+
CMV-infected	M.tb-infected	32.2	NK cells		CMV-uninfected	M.tb-uninfected	90.5	CD4+CD26+
CMV-uninfected	M.tb-uninfected	30.7	NK cells		CMV-uninfected	M.tb-uninfected	90.5	CD4+CD26+
CMV-infected	M.tb-uninfected	29.5	NK cells		CMV-infected	M.tb-uninfected	89.2	CD4+CD26+
CMV-infected	M.tb-uninfected	19.8	NK cells		CMV-uninfected	M.tb-uninfected	92.2	CD4+CD26+
CMV-infected	M.tb-uninfected	32.5	NK cells		CMV-uninfected	M.tb-infected	86.6	CD4+CD26+
CMV-uninfected	M.tb-uninfected	18	NK cells		CMV-infected	M.tb-uninfected	84	CD4+CD26+
CMV-uninfected	M.tb-uninfected	25.1	NK cells		CMV-uninfected	M.tb-uninfected	87.5	CD4+CD26+
CMV-infected	M.tb-uninfected	17.9	NK cells		CMV-uninfected	M.tb-uninfected	90.1	CD4+CD26+
CMV-infected	M.tb-uninfected	15	NK cells		CMV-infected	M.tb-infected	92.1	CD4+CD26+
CMV-infected	M.tb-uninfected	17.7	NK cells		CMV-infected	M.tb-uninfected	87.9	CD4+CD26+
CMV-infected	M.tb-infected	26	NK cells		CMV-uninfected	M.tb-uninfected	90.7	CD4+CD26+
CMV-uninfected	M.tb-uninfected	18.9	NK cells		CMV-infected	M.tb-infected	80.9	CD4+CD26+
CMV-uninfected	M.tb-uninfected	17.1	NK cells		CMV-infected	M.tb-uninfected	88.9	CD4+CD26+
CMV-uninfected	M.tb-uninfected	16.9	NK cells		CMV-infected	M.tb-uninfected	84.5	CD4+CD26+
CMV-uninfected	M.tb-uninfected	17.2	NK cells		CMV-infected	M.tb-infected	90.5	CD4+CD26+
CMV-infected	M.tb-uninfected	21.4	NK cells		CMV-uninfected	M.tb-uninfected	87	CD4+CD26+
CMV-uninfected	M.tb-infected	22.3	NK cells		CMV-uninfected	M.tb-infected	89.1	CD4+CD26+
CMV-infected	M.tb-uninfected	18.7	NK cells		CMV-infected	M.tb-uninfected	82.3	CD4+CD26+
CMV-infected	M.tb-uninfected	20.7	NK cells		CMV-uninfected	M.tb-uninfected	79	CD4+CD26+
CMV-infected	M.tb-uninfected	14.7	NK cells		CMV-infected	M.tb-uninfected	92.7	CD4+CD26+
CMV-infected	M.tb-uninfected	24.2	NK cells		CMV-uninfected	M.tb-uninfected	76.9	CD4+CD26+
CMV-uninfected	M.tb-uninfected	9.92	NK cells		CMV-uninfected	M.tb-uninfected	91.2	CD4+CD26+
CMV-infected	M.tb-uninfected	16.2	NK cells		CMV-infected	M.tb-infected	83.2	CD4+CD26+
CMV-infected	M.tb-infected	18.7	NK cells		CMV-infected	M.tb-uninfected	85.2	CD4+CD26+
CMV-uninfected	M.tb-uninfected	18.4	NK cells		CMV-uninfected	M.tb-infected	92.5	CD4+CD26+
CMV-infected	M.tb-uninfected	15.3	NK cells		CMV-uninfected	M.tb-uninfected	85.6	CD4+CD26+
CMV-infected	M.tb-uninfected	13.3	NK cells		CMV-uninfected	M.tb-uninfected	87	CD4+CD26+
CMV-infected	M.tb-uninfected	24.6	NK cells		CMV-uninfected	M.tb-uninfected	88.2	CD4+CD26+
CMV-infected	M.tb-infected	17.4	NK cells		CMV-infected	M.tb-uninfected	81.4	CD4+CD26+
CMV-uninfected	M.tb-uninfected	13.5	NK cells		CMV-uninfected	M.tb-uninfected	87	CD4+CD26+
CMV-infected	M.tb-infected	16.7	NK cells		CMV-infected	M.tb-uninfected	80.8	CD4+CD26+
CMV-infected	M.tb-uninfected	26.5	NK cells		CMV-infected	M.tb-uninfected	86	CD4+CD26+
CMV-infected	M.tb-uninfected	22.3	NK cells		CMV-uninfected	M.tb-uninfected	90.2	CD4+CD26+
CMV-infected	M.tb-uninfected	18.6	NK cells		CMV-infected	M.tb-uninfected	89.3	CD4+CD26+
CMV-infected	M.tb-uninfected	17.1	NK cells		CMV-uninfected	M.tb-uninfected	87.7	CD4+CD26+
CMV-infected	M.tb-uninfected	16.6	NK cells		CMV-infected	M.tb-uninfected	88.1	CD4+CD26+
CMV-infected	M.tb-uninfected	11.7	NK cells		CMV-uninfected	M.tb-uninfected	91.6	CD4+CD26+
CMV-uninfected	M.tb-infected	10.7	NK cells		CMV-infected	M.tb-uninfected	82.8	CD4+CD26+
CMV-infected	M.tb-uninfected	12.8	NK cells		CMV-infected	M.tb-uninfected	91.1	CD4+CD27+
CMV-uninfected	M.tb-uninfected	20.4	NK cells		CMV-uninfected	M.tb-uninfected	94.5	CD4+CD27+
CMV-uninfected	M.tb-uninfected	15.6	NK cells		CMV-infected	M.tb-infected	84.8	CD4+CD27+
CMV-uninfected	M.tb-uninfected	10.4	NK cells		CMV-uninfected	M.tb-uninfected	98.5	CD4+CD27+
CMV-infected	M.tb-uninfected	12.7	NK cells		CMV-infected	M.tb-uninfected	98.4	CD4+CD27+
CMV-infected	M.tb-infected	22.7	NK cells		CMV-infected	M.tb-uninfected	94.5	CD4+CD27+
CMV-infected	M.tb-uninfected	20.6	NK cells		CMV-infected	M.tb-infected	91.5	CD4+CD27+
CMV-uninfected	M.tb-uninfected	27.5	NK cells		CMV-uninfected	M.tb-uninfected	98.3	CD4+CD27+
CMV-uninfected	M.tb-infected	12.2	NK cells		CMV-infected	M.tb-infected	97.7	CD4+CD27+
CMV-infected	M.tb-uninfected	23.7	NK cells		CMV-infected	M.tb-uninfected	92.3	CD4+CD27+
CMV-infected	M.tb-uninfected	17.7	NK cells		CMV-infected	M.tb-uninfected	95.8	CD4+CD27+
CMV-uninfected	M.tb-uninfected	16.6	NK cells		CMV-infected	M.tb-uninfected	98.2	CD4+CD27+
CMV-uninfected	M.tb-uninfected	8.01	NK cells		CMV-infected	M.tb-infected	88.8	CD4+CD27+
CMV-infected	M.tb-infected	5.71	NK cells		CMV-uninfected	M.tb-uninfected	97.2	CD4+CD27+
CMV-infected	M.tb-uninfected	17.1	NK cells		CMV-infected	M.tb-uninfected	97.5	CD4+CD27+
CMV-uninfected	M.tb-uninfected	14.9	NK cells		CMV-infected	M.tb-uninfected	98.1	CD4+CD27+
CMV-infected	M.tb-infected	11.1	NK cells		CMV-infected	M.tb-infected	95	CD4+CD27+
CMV-infected	M.tb-uninfected	25.7	NK cells		CMV-uninfected	M.tb-uninfected	98.2	CD4+CD27+
CMV-infected	M.tb-uninfected	18.5	NK cells		CMV-infected	M.tb-uninfected	98.6	CD4+CD27+
CMV-infected	M.tb-uninfected	15.2	NK cells		CMV-infected	M.tb-uninfected	97.5	CD4+CD27+
CMV-uninfected	M.tb-uninfected	16.3	NK cells		CMV-infected	M.tb-uninfected	79.3	CD4+CD27+
CMV-infected	M.tb-infected	18.7	NK cells		CMV-infected	M.tb-uninfected	94.1	CD4+CD27+
CMV-uninfected	M.tb-uninfected	20	NK cells		CMV-infected	M.tb-infected	61	CD4+CD27+
CMV-uninfected	M.tb-infected	15.3	NK cells		CMV-uninfected	M.tb-uninfected	99	CD4+CD27+
CMV-infected	M.tb-uninfected	21	NK cells		CMV-uninfected	M.tb-uninfected	99.3	CD4+CD27+
CMV-uninfected	M.tb-uninfected	21.6	NK cells		CMV-uninfected	M.tb-uninfected	98.2	CD4+CD27+
CMV-infected	M.tb-uninfected	10.5	NK cells		CMV-uninfected	M.tb-uninfected	97.7	CD4+CD27+
CMV-uninfected	M.tb-uninfected	18.5	NK cells		CMV-infected	M.tb-uninfected	95.8	CD4+CD27+
CMV-uninfected	M.tb-uninfected	25.3	NK cells		CMV-uninfected	M.tb-uninfected	98.8	CD4+CD27+
CMV-infected	M.tb-infected	32.8	NK cells		CMV-uninfected	M.tb-uninfected	98.4	CD4+CD27+
CMV-infected	M.tb-uninfected	28.5	NK cells		CMV-infected	M.tb-uninfected	92	CD4+CD27+
CMV-infected	M.tb-uninfected	25.6	NK cells		CMV-infected	M.tb-infected	94.5	CD4+CD27+
CMV-infected	M.tb-uninfected	33.8	NK cells		CMV-infected	M.tb-uninfected	94	CD4+CD27+
CMV-uninfected	M.tb-infected	18.3	NK cells		CMV-uninfected	M.tb-uninfected	98	CD4+CD27+
CMV-uninfected	M.tb-uninfected	29.9	NK cells		CMV-infected	M.tb-uninfected	98.4	CD4+CD27+
CMV-uninfected	M.tb-uninfected	21	NK cells		CMV-uninfected	M.tb-uninfected	96.7	CD4+CD27+
CMV-uninfected	M.tb-uninfected	14	NK cells		CMV-infected	M.tb-infected	94.2	CD4+CD27+
CMV-infected	M.tb-uninfected	29.4	NK cells		CMV-uninfected	M.tb-uninfected	99.2	CD4+CD27+
CMV-uninfected	M.tb-uninfected	15.5	NK cells		CMV-infected	M.tb-uninfected	96.5	CD4+CD27+
CMV-infected	M.tb-uninfected	26.2	NK cells		CMV-infected	M.tb-uninfected	91.6	CD4+CD27+
CMV-infected	M.tb-uninfected	17.9	NK cells		CMV-infected	M.tb-uninfected	95.8	CD4+CD27+
CMV-uninfected	M.tb-uninfected	24.1	NK cells		CMV-uninfected	M.tb-uninfected	98	CD4+CD27+
CMV-infected	M.tb-uninfected	23.7	NK cells		CMV-uninfected	M.tb-uninfected	99.1	CD4+CD27+
CMV-uninfected	M.tb-uninfected	15	NK cells		CMV-infected	M.tb-uninfected	99.1	CD4+CD27+
CMV-infected	M.tb-uninfected	29.9	NK cells		CMV-infected	M.tb-uninfected	98.9	CD4+CD27+
CMV-uninfected	M.tb-uninfected	19.3	NK cells		CMV-infected	M.tb-uninfected	92.3	CD4+CD27+
CMV-infected	M.tb-uninfected	19	NK cells		CMV-infected	M.tb-infected	94.7	CD4+CD27+
CMV-uninfected	M.tb-infected	5.42	NKT cells		CMV-uninfected	M.tb-uninfected	97.2	CD4+CD27+
CMV-infected	M.tb-uninfected	3.41	NKT cells		CMV-uninfected	M.tb-uninfected	95.5	CD4+CD27+
CMV-infected	M.tb-uninfected	7.08	NKT cells		CMV-uninfected	M.tb-uninfected	97.4	CD4+CD27+
CMV-infected	M.tb-uninfected	13.9	NKT cells		CMV-infected	M.tb-uninfected	92.4	CD4+CD27+
CMV-uninfected	M.tb-uninfected	10.8	NKT cells		CMV-uninfected	M.tb-infected	99	CD4+CD27+
CMV-infected	M.tb-infected	10.5	NKT cells		CMV-infected	M.tb-uninfected	97.7	CD4+CD27+
CMV-uninfected	M.tb-uninfected	11.6	NKT cells		CMV-infected	M.tb-uninfected	96	CD4+CD27+
CMV-uninfected	M.tb-uninfected	14	NKT cells		CMV-infected	M.tb-uninfected	96.9	CD4+CD27+
CMV-infected	M.tb-uninfected	10.8	NKT cells		CMV-infected	M.tb-uninfected	84	CD4+CD27+
CMV-infected	M.tb-uninfected	8.37	NKT cells		CMV-uninfected	M.tb-uninfected	96.1	CD4+CD27+
CMV-infected	M.tb-infected	16.6	NKT cells		CMV-infected	M.tb-uninfected	97.5	CD4+CD27+
CMV-uninfected	M.tb-uninfected	4.85	NKT cells		CMV-infected	M.tb-uninfected	93.7	CD4+CD27+
CMV-infected	M.tb-infected	8.22	NKT cells		CMV-infected	M.tb-uninfected	97.6	CD4+CD27+
CMV-infected	M.tb-uninfected	8.29	NKT cells		CMV-infected	M.tb-infected	86.8	CD4+CD27+
CMV-infected	M.tb-uninfected	17	NKT cells		CMV-uninfected	M.tb-uninfected	98.9	CD4+CD27+
CMV-infected	M.tb-infected	5.96	NKT cells		CMV-infected	M.tb-infected	95.5	CD4+CD27+
CMV-infected	M.tb-uninfected	9.29	NKT cells		CMV-infected	M.tb-uninfected	86	CD4+CD27+
CMV-uninfected	M.tb-uninfected	7.01	NKT cells		CMV-infected	M.tb-uninfected	94.5	CD4+CD27+
CMV-infected	M.tb-infected	14.2	NKT cells		CMV-infected	M.tb-uninfected	87.8	CD4+CD27+
CMV-infected	M.tb-uninfected	11.3	NKT cells		CMV-infected	M.tb-uninfected	98.4	CD4+CD27+
CMV-infected	M.tb-infected	8.08	NKT cells		CMV-infected	M.tb-uninfected	97.4	CD4+CD27+
CMV-uninfected	M.tb-uninfected	7.23	NKT cells		CMV-infected	M.tb-uninfected	99.3	CD4+CD27+
CMV-infected	M.tb-uninfected	10.9	NKT cells		CMV-uninfected	M.tb-infected	98.8	CD4+CD27+
CMV-infected	M.tb-uninfected	16.5	NKT cells		CMV-uninfected	M.tb-uninfected	99	CD4+CD27+
CMV-infected	M.tb-infected	21.9	NKT cells		CMV-uninfected	M.tb-uninfected	99.2	CD4+CD27+
CMV-uninfected	M.tb-uninfected	10.4	NKT cells		CMV-uninfected	M.tb-uninfected	97	CD4+CD27+
CMV-infected	M.tb-uninfected	18.3	NKT cells		CMV-infected	M.tb-uninfected	98.5	CD4+CD27+
CMV-infected	M.tb-uninfected	8.87	NKT cells		CMV-uninfected	M.tb-uninfected	95.2	CD4+CD27+
CMV-infected	M.tb-uninfected	23.4	NKT cells		CMV-uninfected	M.tb-infected	96	CD4+CD27+
CMV-infected	M.tb-uninfected	20.3	NKT cells		CMV-infected	M.tb-uninfected	92	CD4+CD27+
CMV-infected	M.tb-infected	26.6	NKT cells		CMV-uninfected	M.tb-uninfected	95.7	CD4+CD27+
CMV-uninfected	M.tb-uninfected	5.88	NKT cells		CMV-uninfected	M.tb-uninfected	98.5	CD4+CD27+
CMV-uninfected	M.tb-uninfected	7.29	NKT cells		CMV-infected	M.tb-infected	98.1	CD4+CD27+
CMV-uninfected	M.tb-uninfected	8.78	NKT cells		CMV-infected	M.tb-uninfected	97.6	CD4+CD27+
CMV-uninfected	M.tb-uninfected	10.8	NKT cells		CMV-uninfected	M.tb-uninfected	97.6	CD4+CD27+
CMV-infected	M.tb-uninfected	15	NKT cells		CMV-infected	M.tb-infected	90.7	CD4+CD27+
CMV-uninfected	M.tb-uninfected	6.18	NKT cells		CMV-infected	M.tb-uninfected	96.1	CD4+CD27+
CMV-uninfected	M.tb-uninfected	11.1	NKT cells		CMV-infected	M.tb-uninfected	95.5	CD4+CD27+
CMV-infected	M.tb-uninfected	18	NKT cells		CMV-infected	M.tb-infected	97.1	CD4+CD27+
CMV-infected	M.tb-infected	6.29	NKT cells		CMV-uninfected	M.tb-uninfected	97	CD4+CD27+
CMV-infected	M.tb-uninfected	12	NKT cells		CMV-uninfected	M.tb-infected	98.6	CD4+CD27+
CMV-infected	M.tb-uninfected	8.5	NKT cells		CMV-infected	M.tb-uninfected	92.6	CD4+CD27+
CMV-uninfected	M.tb-uninfected	4.65	NKT cells		CMV-uninfected	M.tb-uninfected	86.7	CD4+CD27+
CMV-infected	M.tb-uninfected	11.4	NKT cells		CMV-infected	M.tb-uninfected	98.2	CD4+CD27+
CMV-uninfected	M.tb-uninfected	7.72	NKT cells		CMV-uninfected	M.tb-uninfected	95.9	CD4+CD27+
CMV-infected	M.tb-infected	23.1	NKT cells		CMV-uninfected	M.tb-uninfected	98.4	CD4+CD27+
CMV-uninfected	M.tb-uninfected	15.2	NKT cells		CMV-infected	M.tb-infected	87	CD4+CD27+
CMV-infected	M.tb-uninfected	21.1	NKT cells		CMV-infected	M.tb-uninfected	91.2	CD4+CD27+
CMV-infected	M.tb-uninfected	5.55	NKT cells		CMV-uninfected	M.tb-infected	97.6	CD4+CD27+
CMV-infected	M.tb-uninfected	17.8	NKT cells		CMV-uninfected	M.tb-uninfected	96.4	CD4+CD27+
CMV-uninfected	M.tb-uninfected	7.71	NKT cells		CMV-uninfected	M.tb-uninfected	98.2	CD4+CD27+
CMV-uninfected	M.tb-uninfected	12.9	NKT cells		CMV-uninfected	M.tb-uninfected	99	CD4+CD27+
CMV-infected	M.tb-uninfected	7.34	NKT cells		CMV-infected	M.tb-uninfected	93.3	CD4+CD27+
CMV-infected	M.tb-uninfected	7.73	NKT cells		CMV-uninfected	M.tb-uninfected	97.3	CD4+CD27+
CMV-infected	M.tb-uninfected	7.73	NKT cells		CMV-infected	M.tb-uninfected	91.1	CD4+CD27+
CMV-infected	M.tb-infected	11.7	NKT cells		CMV-infected	M.tb-uninfected	93.4	CD4+CD27+
CMV-uninfected	M.tb-uninfected	5.71	NKT cells		CMV-uninfected	M.tb-uninfected	97.5	CD4+CD27+
CMV-uninfected	M.tb-uninfected	5.49	NKT cells		CMV-infected	M.tb-uninfected	96.5	CD4+CD27+
CMV-uninfected	M.tb-uninfected	5.49	NKT cells		CMV-uninfected	M.tb-uninfected	96.7	CD4+CD27+
CMV-uninfected	M.tb-uninfected	8.12	NKT cells		CMV-infected	M.tb-uninfected	90.6	CD4+CD27+
CMV-infected	M.tb-uninfected	10.7	NKT cells		CMV-uninfected	M.tb-uninfected	94.3	CD4+CD27+
CMV-uninfected	M.tb-infected	13.1	NKT cells		CMV-infected	M.tb-uninfected	95.7	CD4+CD27+
CMV-infected	M.tb-uninfected	10.7	NKT cells		CMV-infected	M.tb-uninfected	42.9	CD8+CD26+
CMV-infected	M.tb-uninfected	13.3	NKT cells		CMV-uninfected	M.tb-uninfected	80.6	CD8+CD26+
CMV-infected	M.tb-uninfected	8.09	NKT cells		CMV-infected	M.tb-infected	42.3	CD8+CD26+
CMV-infected	M.tb-uninfected	14.6	NKT cells		CMV-uninfected	M.tb-uninfected	79.7	CD8+CD26+
CMV-uninfected	M.tb-uninfected	5.59	NKT cells		CMV-infected	M.tb-uninfected	54.9	CD8+CD26+
CMV-infected	M.tb-uninfected	9.39	NKT cells		CMV-infected	M.tb-uninfected	38.6	CD8+CD26+
CMV-infected	M.tb-infected	11	NKT cells		CMV-infected	M.tb-infected	44	CD8+CD26+
CMV-uninfected	M.tb-uninfected	11.9	NKT cells		CMV-uninfected	M.tb-uninfected	79.9	CD8+CD26+
CMV-infected	M.tb-uninfected	6.45	NKT cells		CMV-infected	M.tb-infected	60.1	CD8+CD26+
CMV-infected	M.tb-uninfected	7.74	NKT cells		CMV-infected	M.tb-uninfected	55.5	CD8+CD26+
CMV-infected	M.tb-uninfected	13.8	NKT cells		CMV-infected	M.tb-uninfected	44.8	CD8+CD26+
CMV-infected	M.tb-infected	10.5	NKT cells		CMV-infected	M.tb-uninfected	45.3	CD8+CD26+
CMV-uninfected	M.tb-uninfected	6.37	NKT cells		CMV-infected	M.tb-infected	15.2	CD8+CD26+
CMV-infected	M.tb-infected	9.71	NKT cells		CMV-uninfected	M.tb-uninfected	80.3	CD8+CD26+
CMV-infected	M.tb-uninfected	16.6	NKT cells		CMV-infected	M.tb-uninfected	48.7	CD8+CD26+
CMV-infected	M.tb-uninfected	13.6	NKT cells		CMV-infected	M.tb-uninfected	36.2	CD8+CD26+
CMV-infected	M.tb-uninfected	11	NKT cells		CMV-infected	M.tb-infected	40.4	CD8+CD26+
CMV-infected	M.tb-uninfected	8.7	NKT cells		CMV-uninfected	M.tb-uninfected	77.2	CD8+CD26+
CMV-infected	M.tb-uninfected	10.6	NKT cells		CMV-infected	M.tb-uninfected	63.1	CD8+CD26+
CMV-infected	M.tb-uninfected	8.6	NKT cells		CMV-infected	M.tb-uninfected	40.6	CD8+CD26+
CMV-uninfected	M.tb-infected	5.98	NKT cells		CMV-infected	M.tb-uninfected	33.8	CD8+CD26+
CMV-infected	M.tb-uninfected	5	NKT cells		CMV-infected	M.tb-uninfected	21.7	CD8+CD26+
CMV-uninfected	M.tb-uninfected	11.1	NKT cells		CMV-infected	M.tb-infected	23.1	CD8+CD26+
CMV-uninfected	M.tb-uninfected	11	NKT cells		CMV-uninfected	M.tb-uninfected	82.6	CD8+CD26+
CMV-uninfected	M.tb-uninfected	5.39	NKT cells		CMV-uninfected	M.tb-uninfected	58.1	CD8+CD26+
CMV-infected	M.tb-uninfected	7.54	NKT cells		CMV-uninfected	M.tb-uninfected	65.1	CD8+CD26+
CMV-infected	M.tb-infected	13.4	NKT cells		CMV-uninfected	M.tb-uninfected	79.4	CD8+CD26+
CMV-infected	M.tb-uninfected	16	NKT cells		CMV-infected	M.tb-uninfected	41.8	CD8+CD26+
CMV-uninfected	M.tb-uninfected	3.59	NKT cells		CMV-uninfected	M.tb-uninfected	88.1	CD8+CD26+
CMV-uninfected	M.tb-infected	5.13	NKT cells		CMV-uninfected	M.tb-uninfected	76	CD8+CD26+
CMV-infected	M.tb-uninfected	6.87	NKT cells		CMV-infected	M.tb-uninfected	41.8	CD8+CD26+
CMV-infected	M.tb-uninfected	13.6	NKT cells		CMV-infected	M.tb-infected	52.5	CD8+CD26+
CMV-uninfected	M.tb-uninfected	12.3	NKT cells		CMV-infected	M.tb-uninfected	33.7	CD8+CD26+
CMV-uninfected	M.tb-uninfected	3.29	NKT cells		CMV-uninfected	M.tb-uninfected	81.7	CD8+CD26+
CMV-infected	M.tb-infected	3.08	NKT cells		CMV-infected	M.tb-uninfected	58.9	CD8+CD26+
CMV-infected	M.tb-uninfected	10.9	NKT cells		CMV-uninfected	M.tb-uninfected	44.8	CD8+CD26+
CMV-uninfected	M.tb-uninfected	9.71	NKT cells		CMV-infected	M.tb-infected	44.7	CD8+CD26+
CMV-infected	M.tb-infected	7.09	NKT cells		CMV-uninfected	M.tb-uninfected	77.7	CD8+CD26+
CMV-infected	M.tb-uninfected	15.5	NKT cells		CMV-infected	M.tb-uninfected	43.5	CD8+CD26+
CMV-infected	M.tb-uninfected	11.1	NKT cells		CMV-infected	M.tb-uninfected	86.4	CD8+CD26+
CMV-infected	M.tb-uninfected	8.63	NKT cells		CMV-infected	M.tb-uninfected	25.1	CD8+CD26+
CMV-uninfected	M.tb-uninfected	9.41	NKT cells		CMV-uninfected	M.tb-uninfected	78.5	CD8+CD26+
CMV-infected	M.tb-infected	10.2	NKT cells		CMV-uninfected	M.tb-uninfected	74	CD8+CD26+
CMV-uninfected	M.tb-uninfected	4.88	NKT cells		CMV-infected	M.tb-uninfected	56.6	CD8+CD26+
CMV-uninfected	M.tb-infected	7	NKT cells		CMV-infected	M.tb-uninfected	52.6	CD8+CD26+
CMV-infected	M.tb-uninfected	8.35	NKT cells		CMV-infected	M.tb-uninfected	44.4	CD8+CD26+
CMV-uninfected	M.tb-uninfected	15.7	NKT cells		CMV-infected	M.tb-infected	70.4	CD8+CD26+
CMV-infected	M.tb-uninfected	8.04	NKT cells		CMV-uninfected	M.tb-uninfected	35.5	CD8+CD26+
CMV-uninfected	M.tb-uninfected	7.31	NKT cells		CMV-uninfected	M.tb-uninfected	84.9	CD8+CD26+
CMV-uninfected	M.tb-uninfected	11.3	NKT cells		CMV-uninfected	M.tb-uninfected	74.5	CD8+CD26+
CMV-infected	M.tb-infected	15.7	NKT cells		CMV-infected	M.tb-uninfected	42.7	CD8+CD26+
CMV-infected	M.tb-uninfected	17.6	NKT cells		CMV-uninfected	M.tb-infected	84.6	CD8+CD26+
CMV-infected	M.tb-uninfected	16.2	NKT cells		CMV-infected	M.tb-uninfected	59.9	CD8+CD26+
CMV-infected	M.tb-uninfected	20.3	NKT cells		CMV-infected	M.tb-uninfected	46.1	CD8+CD26+
CMV-uninfected	M.tb-infected	5.99	NKT cells		CMV-infected	M.tb-uninfected	40.4	CD8+CD26+
CMV-uninfected	M.tb-uninfected	16.6	NKT cells		CMV-infected	M.tb-uninfected	37.8	CD8+CD26+
CMV-uninfected	M.tb-uninfected	8.66	NKT cells		CMV-uninfected	M.tb-uninfected	83.1	CD8+CD26+
CMV-uninfected	M.tb-uninfected	6.53	NKT cells		CMV-infected	M.tb-uninfected	72.3	CD8+CD26+
CMV-infected	M.tb-uninfected	15.1	NKT cells		CMV-infected	M.tb-uninfected	53.5	CD8+CD26+
CMV-uninfected	M.tb-uninfected	4.8	NKT cells		CMV-infected	M.tb-uninfected	67.6	CD8+CD26+
CMV-infected	M.tb-uninfected	12.9	NKT cells		CMV-infected	M.tb-infected	25.5	CD8+CD26+
CMV-infected	M.tb-uninfected	10.3	NKT cells		CMV-uninfected	M.tb-uninfected	79.8	CD8+CD26+
CMV-uninfected	M.tb-uninfected	12.7	NKT cells		CMV-infected	M.tb-infected	33.9	CD8+CD26+
CMV-infected	M.tb-uninfected	13.7	NKT cells		CMV-infected	M.tb-uninfected	29.1	CD8+CD26+
CMV-uninfected	M.tb-uninfected	4.93	NKT cells		CMV-infected	M.tb-uninfected	35.8	CD8+CD26+
CMV-infected	M.tb-uninfected	20.5	NKT cells		CMV-infected	M.tb-uninfected	34.6	CD8+CD26+
CMV-uninfected	M.tb-uninfected	8.18	NKT cells		CMV-infected	M.tb-uninfected	48.7	CD8+CD26+
CMV-infected	M.tb-uninfected	10.2	NKT cells		CMV-infected	M.tb-uninfected	26.4	CD8+CD26+
CMV-uninfected	M.tb-infected	8.69	Inhibitory CD4 cells		CMV-infected	M.tb-uninfected	64.9	CD8+CD26+
CMV-infected	M.tb-uninfected	16.5	Inhibitory CD4 cells		CMV-uninfected	M.tb-infected	84	CD8+CD26+
CMV-infected	M.tb-uninfected	3.29	Inhibitory CD4 cells		CMV-uninfected	M.tb-uninfected	77.7	CD8+CD26+
CMV-infected	M.tb-uninfected	25.1	Inhibitory CD4 cells		CMV-uninfected	M.tb-uninfected	76.1	CD8+CD26+
CMV-uninfected	M.tb-uninfected	10.44	Inhibitory CD4 cells		CMV-uninfected	M.tb-uninfected	87	CD8+CD26+
CMV-infected	M.tb-infected	16.24	Inhibitory CD4 cells		CMV-infected	M.tb-uninfected	24.5	CD8+CD26+
CMV-uninfected	M.tb-uninfected	3.54	Inhibitory CD4 cells		CMV-uninfected	M.tb-uninfected	57.7	CD8+CD26+
CMV-uninfected	M.tb-uninfected	7.98	Inhibitory CD4 cells		CMV-uninfected	M.tb-infected	43.5	CD8+CD26+
CMV-infected	M.tb-uninfected	6.11	Inhibitory CD4 cells		CMV-infected	M.tb-uninfected	17.5	CD8+CD26+
CMV-infected	M.tb-uninfected	11.14	Inhibitory CD4 cells		CMV-uninfected	M.tb-uninfected	33	CD8+CD26+
CMV-infected	M.tb-infected	15.19	Inhibitory CD4 cells		CMV-uninfected	M.tb-uninfected	82.5	CD8+CD26+
CMV-uninfected	M.tb-uninfected	8.22	Inhibitory CD4 cells		CMV-infected	M.tb-infected	84.9	CD8+CD26+
CMV-infected	M.tb-infected	8.36	Inhibitory CD4 cells		CMV-infected	M.tb-uninfected	48.7	CD8+CD26+
CMV-infected	M.tb-uninfected	11.49	Inhibitory CD4 cells		CMV-uninfected	M.tb-uninfected	77.9	CD8+CD26+
CMV-infected	M.tb-uninfected	8.17	Inhibitory CD4 cells		CMV-infected	M.tb-infected	54.7	CD8+CD26+
CMV-infected	M.tb-infected	8.83	Inhibitory CD4 cells		CMV-infected	M.tb-uninfected	32	CD8+CD26+
CMV-infected	M.tb-uninfected	4.85	Inhibitory CD4 cells		CMV-infected	M.tb-uninfected	43.7	CD8+CD26+
CMV-uninfected	M.tb-uninfected	7.98	Inhibitory CD4 cells		CMV-infected	M.tb-infected	43.2	CD8+CD26+
CMV-infected	M.tb-infected	12.03	Inhibitory CD4 cells		CMV-uninfected	M.tb-uninfected	83	CD8+CD26+
CMV-infected	M.tb-uninfected	5.41	Inhibitory CD4 cells		CMV-uninfected	M.tb-infected	85.7	CD8+CD26+
CMV-infected	M.tb-infected	6.29	Inhibitory CD4 cells		CMV-infected	M.tb-uninfected	17.5	CD8+CD26+
CMV-uninfected	M.tb-uninfected	7.44	Inhibitory CD4 cells		CMV-uninfected	M.tb-uninfected	40.5	CD8+CD26+
CMV-infected	M.tb-uninfected	9.39	Inhibitory CD4 cells		CMV-infected	M.tb-uninfected	62	CD8+CD26+
CMV-infected	M.tb-uninfected	4.59	Inhibitory CD4 cells		CMV-uninfected	M.tb-uninfected	61.8	CD8+CD26+
CMV-infected	M.tb-infected	15.65	Inhibitory CD4 cells		CMV-uninfected	M.tb-uninfected	90.5	CD8+CD26+
CMV-uninfected	M.tb-uninfected	9.17	Inhibitory CD4 cells		CMV-infected	M.tb-infected	40.7	CD8+CD26+
CMV-infected	M.tb-uninfected	4.56	Inhibitory CD4 cells		CMV-infected	M.tb-uninfected	30.1	CD8+CD26+
CMV-infected	M.tb-uninfected	6.08	Inhibitory CD4 cells		CMV-uninfected	M.tb-infected	67.5	CD8+CD26+
CMV-infected	M.tb-uninfected	12	Inhibitory CD4 cells		CMV-uninfected	M.tb-uninfected	31.3	CD8+CD26+
CMV-infected	M.tb-uninfected	18.35	Inhibitory CD4 cells		CMV-uninfected	M.tb-uninfected	85.8	CD8+CD26+
CMV-infected	M.tb-infected	12.36	Inhibitory CD4 cells		CMV-uninfected	M.tb-uninfected	86.7	CD8+CD26+
CMV-uninfected	M.tb-uninfected	3.29	Inhibitory CD4 cells		CMV-infected	M.tb-uninfected	39.5	CD8+CD26+
CMV-uninfected	M.tb-uninfected	2.82	Inhibitory CD4 cells		CMV-uninfected	M.tb-uninfected	77.9	CD8+CD26+
CMV-uninfected	M.tb-uninfected	2.55	Inhibitory CD4 cells		CMV-infected	M.tb-uninfected	32.9	CD8+CD26+
CMV-uninfected	M.tb-uninfected	5.91	Inhibitory CD4 cells		CMV-infected	M.tb-uninfected	48.5	CD8+CD26+
CMV-infected	M.tb-uninfected	8.88	Inhibitory CD4 cells		CMV-uninfected	M.tb-uninfected	86.3	CD8+CD26+
CMV-uninfected	M.tb-uninfected	4.46	Inhibitory CD4 cells		CMV-infected	M.tb-uninfected	78.5	CD8+CD26+
CMV-uninfected	M.tb-uninfected	7.71	Inhibitory CD4 cells		CMV-uninfected	M.tb-uninfected	74.3	CD8+CD26+
CMV-infected	M.tb-uninfected	7.87	Inhibitory CD4 cells		CMV-infected	M.tb-uninfected	62.6	CD8+CD26+
CMV-infected	M.tb-infected	6.61	Inhibitory CD4 cells		CMV-uninfected	M.tb-uninfected	64.9	CD8+CD26+
CMV-infected	M.tb-uninfected	11.15	Inhibitory CD4 cells		CMV-infected	M.tb-uninfected	60.4	CD8+CD26+
CMV-infected	M.tb-uninfected	9.68	Inhibitory CD4 cells		CMV-infected	M.tb-uninfected	81.9	CD8+CD27+
CMV-uninfected	M.tb-uninfected	2.39	Inhibitory CD4 cells		CMV-uninfected	M.tb-uninfected	98.9	CD8+CD27+
CMV-infected	M.tb-uninfected	5.89	Inhibitory CD4 cells		CMV-infected	M.tb-infected	68.4	CD8+CD27+
CMV-uninfected	M.tb-uninfected	5.83	Inhibitory CD4 cells		CMV-uninfected	M.tb-uninfected	86.8	CD8+CD27+
CMV-infected	M.tb-infected	9.6	Inhibitory CD4 cells		CMV-infected	M.tb-uninfected	78.2	CD8+CD27+
CMV-uninfected	M.tb-uninfected	8.15	Inhibitory CD4 cells		CMV-infected	M.tb-uninfected	68.2	CD8+CD27+
CMV-infected	M.tb-uninfected	12.32	Inhibitory CD4 cells		CMV-infected	M.tb-infected	71.3	CD8+CD27+
CMV-infected	M.tb-uninfected	11.51	Inhibitory CD4 cells		CMV-uninfected	M.tb-uninfected	99.3	CD8+CD27+
CMV-infected	M.tb-uninfected	8.33	Inhibitory CD4 cells		CMV-infected	M.tb-infected	81.3	CD8+CD27+
CMV-uninfected	M.tb-uninfected	7.54	Inhibitory CD4 cells		CMV-infected	M.tb-uninfected	78.2	CD8+CD27+
CMV-uninfected	M.tb-uninfected	4.24	Inhibitory CD4 cells		CMV-infected	M.tb-uninfected	75.9	CD8+CD27+
CMV-infected	M.tb-uninfected	3.09	Inhibitory CD4 cells		CMV-infected	M.tb-uninfected	74.1	CD8+CD27+
CMV-infected	M.tb-uninfected	5.28	Inhibitory CD4 cells		CMV-infected	M.tb-infected	38	CD8+CD27+
CMV-infected	M.tb-uninfected	4.81	Inhibitory CD4 cells		CMV-uninfected	M.tb-uninfected	98.8	CD8+CD27+
CMV-infected	M.tb-infected	8.47	Inhibitory CD4 cells		CMV-infected	M.tb-uninfected	87.1	CD8+CD27+
CMV-uninfected	M.tb-uninfected	6.4	Inhibitory CD4 cells		CMV-infected	M.tb-uninfected	65.7	CD8+CD27+
CMV-uninfected	M.tb-uninfected	5.17	Inhibitory CD4 cells		CMV-infected	M.tb-infected	71.3	CD8+CD27+
CMV-uninfected	M.tb-uninfected	7.81	Inhibitory CD4 cells		CMV-uninfected	M.tb-uninfected	97.7	CD8+CD27+
CMV-uninfected	M.tb-uninfected	9.4	Inhibitory CD4 cells		CMV-infected	M.tb-uninfected	89.5	CD8+CD27+
CMV-infected	M.tb-uninfected	12.12	Inhibitory CD4 cells		CMV-infected	M.tb-uninfected	67.3	CD8+CD27+
CMV-uninfected	M.tb-infected	4.51	Inhibitory CD4 cells		CMV-infected	M.tb-uninfected	52.4	CD8+CD27+
CMV-infected	M.tb-uninfected	6.48	Inhibitory CD4 cells		CMV-infected	M.tb-uninfected	55.4	CD8+CD27+
CMV-infected	M.tb-uninfected	7.9	Inhibitory CD4 cells		CMV-infected	M.tb-infected	39.6	CD8+CD27+
CMV-infected	M.tb-uninfected	8.43	Inhibitory CD4 cells		CMV-uninfected	M.tb-uninfected	99.7	CD8+CD27+
CMV-infected	M.tb-uninfected	2.88	Inhibitory CD4 cells		CMV-uninfected	M.tb-uninfected	99.6	CD8+CD27+
CMV-uninfected	M.tb-uninfected	7.33	Inhibitory CD4 cells		CMV-uninfected	M.tb-uninfected	99.3	CD8+CD27+
CMV-infected	M.tb-uninfected	3.76	Inhibitory CD4 cells		CMV-uninfected	M.tb-uninfected	99.3	CD8+CD27+
CMV-infected	M.tb-infected	8.59	Inhibitory CD4 cells		CMV-infected	M.tb-uninfected	80.4	CD8+CD27+
CMV-uninfected	M.tb-uninfected	23.9	Inhibitory CD4 cells		CMV-uninfected	M.tb-uninfected	99.4	CD8+CD27+
CMV-infected	M.tb-uninfected	7.78	Inhibitory CD4 cells		CMV-uninfected	M.tb-uninfected	97.9	CD8+CD27+
CMV-infected	M.tb-uninfected	3.06	Inhibitory CD4 cells		CMV-infected	M.tb-uninfected	66.4	CD8+CD27+
CMV-infected	M.tb-uninfected	2.6	Inhibitory CD4 cells		CMV-infected	M.tb-infected	80.6	CD8+CD27+
CMV-infected	M.tb-infected	12.5	Inhibitory CD4 cells		CMV-infected	M.tb-uninfected	76.7	CD8+CD27+
CMV-uninfected	M.tb-uninfected	5.05	Inhibitory CD4 cells		CMV-uninfected	M.tb-uninfected	98.5	CD8+CD27+
CMV-infected	M.tb-infected	28.2	Inhibitory CD4 cells		CMV-infected	M.tb-uninfected	87	CD8+CD27+
CMV-infected	M.tb-uninfected	16.68	Inhibitory CD4 cells		CMV-uninfected	M.tb-uninfected	96.1	CD8+CD27+
CMV-infected	M.tb-uninfected	4.48	Inhibitory CD4 cells		CMV-infected	M.tb-infected	76.6	CD8+CD27+
CMV-infected	M.tb-uninfected	15.48	Inhibitory CD4 cells		CMV-uninfected	M.tb-uninfected	97.3	CD8+CD27+
CMV-infected	M.tb-uninfected	9.94	Inhibitory CD4 cells		CMV-infected	M.tb-uninfected	71.3	CD8+CD27+
CMV-infected	M.tb-uninfected	7.43	Inhibitory CD4 cells		CMV-infected	M.tb-uninfected	99.6	CD8+CD27+
CMV-infected	M.tb-uninfected	4.3	Inhibitory CD4 cells		CMV-infected	M.tb-uninfected	57.3	CD8+CD27+
CMV-uninfected	M.tb-infected	5.3	Inhibitory CD4 cells		CMV-uninfected	M.tb-uninfected	98.6	CD8+CD27+
CMV-infected	M.tb-uninfected	8.82	Inhibitory CD4 cells		CMV-uninfected	M.tb-uninfected	97.1	CD8+CD27+
CMV-uninfected	M.tb-uninfected	4.32	Inhibitory CD4 cells		CMV-infected	M.tb-uninfected	83.7	CD8+CD27+
CMV-uninfected	M.tb-uninfected	3.92	Inhibitory CD4 cells		CMV-infected	M.tb-uninfected	82.4	CD8+CD27+
CMV-uninfected	M.tb-uninfected	7.08	Inhibitory CD4 cells		CMV-infected	M.tb-uninfected	83.6	CD8+CD27+
CMV-infected	M.tb-uninfected	7.64	Inhibitory CD4 cells		CMV-infected	M.tb-infected	94.6	CD8+CD27+
CMV-infected	M.tb-infected	9.05	Inhibitory CD4 cells		CMV-uninfected	M.tb-uninfected	72.4	CD8+CD27+
CMV-infected	M.tb-uninfected	5.49	Inhibitory CD4 cells		CMV-uninfected	M.tb-uninfected	99.6	CD8+CD27+
CMV-uninfected	M.tb-uninfected	4.79	Inhibitory CD4 cells		CMV-uninfected	M.tb-uninfected	98.7	CD8+CD27+
CMV-uninfected	M.tb-infected	6.57	Inhibitory CD4 cells		CMV-infected	M.tb-uninfected	69.3	CD8+CD27+
CMV-infected	M.tb-uninfected	13.86	Inhibitory CD4 cells		CMV-uninfected	M.tb-infected	99.2	CD8+CD27+
CMV-infected	M.tb-uninfected	6.93	Inhibitory CD4 cells		CMV-infected	M.tb-uninfected	94	CD8+CD27+
CMV-uninfected	M.tb-uninfected	8.96	Inhibitory CD4 cells		CMV-infected	M.tb-uninfected	70.2	CD8+CD27+
CMV-uninfected	M.tb-uninfected	3.27	Inhibitory CD4 cells		CMV-infected	M.tb-uninfected	65.6	CD8+CD27+
CMV-infected	M.tb-infected	3.64	Inhibitory CD4 cells		CMV-infected	M.tb-uninfected	66.3	CD8+CD27+
CMV-infected	M.tb-uninfected	5.92	Inhibitory CD4 cells		CMV-uninfected	M.tb-uninfected	96.1	CD8+CD27+
CMV-uninfected	M.tb-uninfected	5.13	Inhibitory CD4 cells		CMV-infected	M.tb-uninfected	93.5	CD8+CD27+
CMV-infected	M.tb-infected	7.33	Inhibitory CD4 cells		CMV-infected	M.tb-uninfected	81	CD8+CD27+
CMV-infected	M.tb-uninfected	8.35	Inhibitory CD4 cells		CMV-infected	M.tb-uninfected	97.2	CD8+CD27+
CMV-infected	M.tb-uninfected	5.99	Inhibitory CD4 cells		CMV-infected	M.tb-infected	53.1	CD8+CD27+
CMV-infected	M.tb-uninfected	9.83	Inhibitory CD4 cells		CMV-uninfected	M.tb-uninfected	98.8	CD8+CD27+
CMV-uninfected	M.tb-uninfected	9.65	Inhibitory CD4 cells		CMV-infected	M.tb-infected	66.6	CD8+CD27+
CMV-infected	M.tb-infected	8.97	Inhibitory CD4 cells		CMV-infected	M.tb-uninfected	64.9	CD8+CD27+
CMV-uninfected	M.tb-uninfected	7.64	Inhibitory CD4 cells		CMV-infected	M.tb-uninfected	61.9	CD8+CD27+
CMV-uninfected	M.tb-infected	6.6	Inhibitory CD4 cells		CMV-infected	M.tb-uninfected	67.1	CD8+CD27+
CMV-infected	M.tb-uninfected	6.66	Inhibitory CD4 cells		CMV-infected	M.tb-uninfected	86.1	CD8+CD27+
CMV-uninfected	M.tb-uninfected	9.95	Inhibitory CD4 cells		CMV-infected	M.tb-uninfected	69.7	CD8+CD27+
CMV-infected	M.tb-uninfected	4.58	Inhibitory CD4 cells		CMV-infected	M.tb-uninfected	82.8	CD8+CD27+
CMV-uninfected	M.tb-uninfected	13.5	Inhibitory CD4 cells		CMV-uninfected	M.tb-infected	99.5	CD8+CD27+
CMV-uninfected	M.tb-uninfected	6.24	Inhibitory CD4 cells		CMV-uninfected	M.tb-uninfected	99.9	CD8+CD27+
CMV-infected	M.tb-infected	14.84	Inhibitory CD4 cells		CMV-uninfected	M.tb-uninfected	99.1	CD8+CD27+
CMV-infected	M.tb-uninfected	7.18	Inhibitory CD4 cells		CMV-uninfected	M.tb-uninfected	99.7	CD8+CD27+
CMV-infected	M.tb-uninfected	7.45	Inhibitory CD4 cells		CMV-infected	M.tb-uninfected	60.8	CD8+CD27+
CMV-infected	M.tb-uninfected	17.56	Inhibitory CD4 cells		CMV-uninfected	M.tb-uninfected	95.3	CD8+CD27+
CMV-uninfected	M.tb-infected	4.44	Inhibitory CD4 cells		CMV-uninfected	M.tb-infected	98.5	CD8+CD27+
CMV-uninfected	M.tb-uninfected	8.62	Inhibitory CD4 cells		CMV-infected	M.tb-uninfected	49.1	CD8+CD27+
CMV-uninfected	M.tb-uninfected	12.41	Inhibitory CD4 cells		CMV-uninfected	M.tb-uninfected	64.7	CD8+CD27+
CMV-uninfected	M.tb-uninfected	6.73	Inhibitory CD4 cells		CMV-uninfected	M.tb-uninfected	98.8	CD8+CD27+
CMV-infected	M.tb-uninfected	11.91	Inhibitory CD4 cells		CMV-infected	M.tb-infected	99	CD8+CD27+
CMV-uninfected	M.tb-uninfected	9.93	Inhibitory CD4 cells		CMV-infected	M.tb-uninfected	84	CD8+CD27+
CMV-infected	M.tb-uninfected	10.82	Inhibitory CD4 cells		CMV-uninfected	M.tb-uninfected	97.3	CD8+CD27+
CMV-infected	M.tb-uninfected	8.14	Inhibitory CD4 cells		CMV-infected	M.tb-infected	92.9	CD8+CD27+
CMV-uninfected	M.tb-uninfected	7.25	Inhibitory CD4 cells		CMV-infected	M.tb-uninfected	53.2	CD8+CD27+
CMV-infected	M.tb-uninfected	9.05	Inhibitory CD4 cells		CMV-infected	M.tb-uninfected	84.8	CD8+CD27+
CMV-uninfected	M.tb-uninfected	5.67	Inhibitory CD4 cells		CMV-infected	M.tb-infected	73.8	CD8+CD27+
CMV-infected	M.tb-uninfected	25.23	Inhibitory CD4 cells		CMV-uninfected	M.tb-uninfected	99.1	CD8+CD27+
CMV-uninfected	M.tb-uninfected	6.55	Inhibitory CD4 cells		CMV-uninfected	M.tb-infected	99.4	CD8+CD27+
CMV-infected	M.tb-uninfected	8.87	Inhibitory CD4 cells		CMV-infected	M.tb-uninfected	48.2	CD8+CD27+
CMV-uninfected	M.tb-infected	6.55	Inhibitory CD8 cells		CMV-uninfected	M.tb-uninfected	79.4	CD8+CD27+
CMV-infected	M.tb-uninfected	8.96	Inhibitory CD8 cells		CMV-infected	M.tb-uninfected	89.5	CD8+CD27+
CMV-infected	M.tb-uninfected	4.41	Inhibitory CD8 cells		CMV-uninfected	M.tb-uninfected	98.7	CD8+CD27+
CMV-infected	M.tb-uninfected	10.82	Inhibitory CD8 cells		CMV-uninfected	M.tb-uninfected	99.8	CD8+CD27+
CMV-uninfected	M.tb-uninfected	6.4	Inhibitory CD8 cells		CMV-infected	M.tb-infected	72.8	CD8+CD27+
CMV-infected	M.tb-infected	17.97	Inhibitory CD8 cells		CMV-infected	M.tb-uninfected	59.2	CD8+CD27+
CMV-uninfected	M.tb-uninfected	4.48	Inhibitory CD8 cells		CMV-uninfected	M.tb-infected	88.1	CD8+CD27+
CMV-uninfected	M.tb-uninfected	22.38	Inhibitory CD8 cells		CMV-uninfected	M.tb-uninfected	68.6	CD8+CD27+
CMV-infected	M.tb-uninfected	17.33	Inhibitory CD8 cells		CMV-uninfected	M.tb-uninfected	98.1	CD8+CD27+
CMV-infected	M.tb-uninfected	12	Inhibitory CD8 cells		CMV-uninfected	M.tb-uninfected	98.3	CD8+CD27+
CMV-infected	M.tb-infected	11	Inhibitory CD8 cells		CMV-infected	M.tb-uninfected	62.9	CD8+CD27+
CMV-uninfected	M.tb-uninfected	5.76	Inhibitory CD8 cells		CMV-uninfected	M.tb-uninfected	98.1	CD8+CD27+
CMV-infected	M.tb-infected	7.44	Inhibitory CD8 cells		CMV-infected	M.tb-uninfected	73	CD8+CD27+
CMV-infected	M.tb-uninfected	5.8	Inhibitory CD8 cells		CMV-infected	M.tb-uninfected	80	CD8+CD27+
CMV-infected	M.tb-uninfected	6.38	Inhibitory CD8 cells		CMV-uninfected	M.tb-uninfected	99.6	CD8+CD27+
CMV-infected	M.tb-infected	7.25	Inhibitory CD8 cells		CMV-infected	M.tb-uninfected	89.8	CD8+CD27+
CMV-infected	M.tb-uninfected	7.98	Inhibitory CD8 cells		CMV-uninfected	M.tb-uninfected	97.9	CD8+CD27+
CMV-uninfected	M.tb-uninfected	5.83	Inhibitory CD8 cells		CMV-infected	M.tb-uninfected	78.1	CD8+CD27+
CMV-infected	M.tb-infected	12.86	Inhibitory CD8 cells		CMV-uninfected	M.tb-uninfected	98.9	CD8+CD27+
CMV-infected	M.tb-uninfected	13.75	Inhibitory CD8 cells		CMV-infected	M.tb-uninfected	86.9	CD8+CD27+
CMV-infected	M.tb-infected	7.78	Inhibitory CD8 cells		CMV-infected	M.tb-uninfected	2.38	CD8+CD161+
CMV-uninfected	M.tb-uninfected	6.65	Inhibitory CD8 cells		CMV-uninfected	M.tb-uninfected	7.75	CD8+CD161+
CMV-infected	M.tb-uninfected	8.83	Inhibitory CD8 cells		CMV-infected	M.tb-infected	3.06	CD8+CD161+
CMV-infected	M.tb-uninfected	10.95	Inhibitory CD8 cells		CMV-uninfected	M.tb-uninfected	2.48	CD8+CD161+
CMV-infected	M.tb-infected	32.2	Inhibitory CD8 cells		CMV-infected	M.tb-uninfected	2.25	CD8+CD161+
CMV-uninfected	M.tb-uninfected	14.33	Inhibitory CD8 cells		CMV-infected	M.tb-uninfected	3.35	CD8+CD161+
CMV-infected	M.tb-uninfected	6.59	Inhibitory CD8 cells		CMV-infected	M.tb-infected	2.06	CD8+CD161+
CMV-infected	M.tb-uninfected	8.88	Inhibitory CD8 cells		CMV-uninfected	M.tb-uninfected	3.25	CD8+CD161+
CMV-infected	M.tb-uninfected	14.2	Inhibitory CD8 cells		CMV-infected	M.tb-infected	3.13	CD8+CD161+
CMV-infected	M.tb-uninfected	16.77	Inhibitory CD8 cells		CMV-infected	M.tb-uninfected	3.18	CD8+CD161+
CMV-infected	M.tb-infected	7.29	Inhibitory CD8 cells		CMV-infected	M.tb-uninfected	3	CD8+CD161+
CMV-uninfected	M.tb-uninfected	4.46	Inhibitory CD8 cells		CMV-infected	M.tb-uninfected	6.58	CD8+CD161+
CMV-uninfected	M.tb-uninfected	8.02	Inhibitory CD8 cells		CMV-infected	M.tb-infected	3.98	CD8+CD161+
CMV-uninfected	M.tb-uninfected	6.63	Inhibitory CD8 cells		CMV-uninfected	M.tb-uninfected	9.75	CD8+CD161+
CMV-uninfected	M.tb-uninfected	3.84	Inhibitory CD8 cells		CMV-infected	M.tb-uninfected	3.95	CD8+CD161+
CMV-infected	M.tb-uninfected	14.98	Inhibitory CD8 cells		CMV-infected	M.tb-uninfected	3.26	CD8+CD161+
CMV-uninfected	M.tb-uninfected	4.19	Inhibitory CD8 cells		CMV-infected	M.tb-infected	6.12	CD8+CD161+
CMV-uninfected	M.tb-uninfected	7.92	Inhibitory CD8 cells		CMV-uninfected	M.tb-uninfected	3.25	CD8+CD161+
CMV-infected	M.tb-uninfected	11.47	Inhibitory CD8 cells		CMV-infected	M.tb-uninfected	0.68	CD8+CD161+
CMV-infected	M.tb-infected	9.6	Inhibitory CD8 cells		CMV-infected	M.tb-uninfected	1.6	CD8+CD161+
CMV-infected	M.tb-uninfected	17.87	Inhibitory CD8 cells		CMV-infected	M.tb-uninfected	1.6	CD8+CD161+
CMV-infected	M.tb-uninfected	7.82	Inhibitory CD8 cells		CMV-infected	M.tb-uninfected	2.21	CD8+CD161+
CMV-uninfected	M.tb-uninfected	5.36	Inhibitory CD8 cells		CMV-infected	M.tb-infected	3.44	CD8+CD161+
CMV-infected	M.tb-uninfected	8.54	Inhibitory CD8 cells		CMV-uninfected	M.tb-uninfected	4.33	CD8+CD161+
CMV-uninfected	M.tb-uninfected	8.3	Inhibitory CD8 cells		CMV-uninfected	M.tb-uninfected	4.48	CD8+CD161+
CMV-infected	M.tb-infected	13.37	Inhibitory CD8 cells		CMV-uninfected	M.tb-uninfected	2.46	CD8+CD161+
CMV-uninfected	M.tb-uninfected	10.94	Inhibitory CD8 cells		CMV-uninfected	M.tb-uninfected	4.81	CD8+CD161+
CMV-infected	M.tb-uninfected	12.75	Inhibitory CD8 cells		CMV-infected	M.tb-uninfected	1.38	CD8+CD161+
CMV-infected	M.tb-uninfected	4.74	Inhibitory CD8 cells		CMV-uninfected	M.tb-uninfected	1.94	CD8+CD161+
CMV-infected	M.tb-uninfected	9.15	Inhibitory CD8 cells		CMV-uninfected	M.tb-uninfected	2.7	CD8+CD161+
CMV-uninfected	M.tb-uninfected	6.01	Inhibitory CD8 cells		CMV-infected	M.tb-uninfected	0.94	CD8+CD161+
CMV-uninfected	M.tb-uninfected	10.38	Inhibitory CD8 cells		CMV-infected	M.tb-infected	2.79	CD8+CD161+
CMV-infected	M.tb-uninfected	5.28	Inhibitory CD8 cells		CMV-infected	M.tb-uninfected	2.06	CD8+CD161+
CMV-infected	M.tb-uninfected	5.49	Inhibitory CD8 cells		CMV-uninfected	M.tb-uninfected	5.68	CD8+CD161+
CMV-infected	M.tb-uninfected	5.32	Inhibitory CD8 cells		CMV-infected	M.tb-uninfected	1.17	CD8+CD161+
CMV-infected	M.tb-infected	5.67	Inhibitory CD8 cells		CMV-uninfected	M.tb-uninfected	6.41	CD8+CD161+
CMV-uninfected	M.tb-uninfected	13.95	Inhibitory CD8 cells		CMV-infected	M.tb-infected	1.56	CD8+CD161+
CMV-uninfected	M.tb-uninfected	4.79	Inhibitory CD8 cells		CMV-uninfected	M.tb-uninfected	4.03	CD8+CD161+
CMV-uninfected	M.tb-uninfected	5.52	Inhibitory CD8 cells		CMV-infected	M.tb-uninfected	1.44	CD8+CD161+
CMV-uninfected	M.tb-uninfected	14.85	Inhibitory CD8 cells		CMV-infected	M.tb-uninfected	5.07	CD8+CD161+
CMV-infected	M.tb-uninfected	8.03	Inhibitory CD8 cells		CMV-infected	M.tb-uninfected	1.5	CD8+CD161+
CMV-uninfected	M.tb-infected	3.77	Inhibitory CD8 cells		CMV-uninfected	M.tb-uninfected	4.94	CD8+CD161+
CMV-infected	M.tb-uninfected	5.02	Inhibitory CD8 cells		CMV-uninfected	M.tb-uninfected	4.94	CD8+CD161+
CMV-infected	M.tb-uninfected	5.9	Inhibitory CD8 cells		CMV-infected	M.tb-uninfected	4.6	CD8+CD161+
CMV-infected	M.tb-uninfected	11.05	Inhibitory CD8 cells		CMV-infected	M.tb-uninfected	2.06	CD8+CD161+
CMV-infected	M.tb-uninfected	4.84	Inhibitory CD8 cells		CMV-infected	M.tb-uninfected	1.93	CD8+CD161+
CMV-uninfected	M.tb-uninfected	11.34	Inhibitory CD8 cells		CMV-infected	M.tb-infected	1.99	CD8+CD161+
CMV-infected	M.tb-uninfected	6.93	Inhibitory CD8 cells		CMV-uninfected	M.tb-uninfected	2.19	CD8+CD161+
CMV-infected	M.tb-infected	16.32	Inhibitory CD8 cells		CMV-uninfected	M.tb-uninfected	2.01	CD8+CD161+
CMV-uninfected	M.tb-uninfected	43.58	Inhibitory CD8 cells		CMV-uninfected	M.tb-uninfected	12.4	CD8+CD161+
CMV-infected	M.tb-uninfected	13	Inhibitory CD8 cells		CMV-infected	M.tb-uninfected	1.29	CD8+CD161+
CMV-infected	M.tb-uninfected	5.11	Inhibitory CD8 cells		CMV-uninfected	M.tb-infected	3.1	CD8+CD161+
CMV-infected	M.tb-uninfected	2.74	Inhibitory CD8 cells		CMV-infected	M.tb-uninfected	1.85	CD8+CD161+
CMV-infected	M.tb-infected	10.75	Inhibitory CD8 cells		CMV-infected	M.tb-uninfected	2.88	CD8+CD161+
CMV-uninfected	M.tb-uninfected	5.83	Inhibitory CD8 cells		CMV-infected	M.tb-uninfected	2.08	CD8+CD161+
CMV-infected	M.tb-infected	11.42	Inhibitory CD8 cells		CMV-infected	M.tb-uninfected	4.26	CD8+CD161+
CMV-infected	M.tb-uninfected	9.41	Inhibitory CD8 cells		CMV-uninfected	M.tb-uninfected	5.16	CD8+CD161+
CMV-infected	M.tb-uninfected	5.4	Inhibitory CD8 cells		CMV-infected	M.tb-uninfected	1.27	CD8+CD161+
CMV-infected	M.tb-uninfected	6.31	Inhibitory CD8 cells		CMV-infected	M.tb-uninfected	5.04	CD8+CD161+
CMV-infected	M.tb-uninfected	11.4	Inhibitory CD8 cells		CMV-infected	M.tb-uninfected	8.53	CD8+CD161+
CMV-infected	M.tb-uninfected	7.46	Inhibitory CD8 cells		CMV-infected	M.tb-infected	3.91	CD8+CD161+
CMV-infected	M.tb-uninfected	10.5	Inhibitory CD8 cells		CMV-uninfected	M.tb-uninfected	6.14	CD8+CD161+
CMV-uninfected	M.tb-infected	3.34	Inhibitory CD8 cells		CMV-infected	M.tb-infected	2.3	CD8+CD161+
CMV-infected	M.tb-uninfected	3.74	Inhibitory CD8 cells		CMV-infected	M.tb-uninfected	3.62	CD8+CD161+
CMV-uninfected	M.tb-uninfected	3.31	Inhibitory CD8 cells		CMV-infected	M.tb-uninfected	1.69	CD8+CD161+
CMV-uninfected	M.tb-uninfected	5.35	Inhibitory CD8 cells		CMV-infected	M.tb-uninfected	2.69	CD8+CD161+
CMV-uninfected	M.tb-uninfected	6.54	Inhibitory CD8 cells		CMV-infected	M.tb-uninfected	1.79	CD8+CD161+
CMV-infected	M.tb-uninfected	9.84	Inhibitory CD8 cells		CMV-infected	M.tb-uninfected	1.64	CD8+CD161+
CMV-infected	M.tb-infected	8.28	Inhibitory CD8 cells		CMV-infected	M.tb-uninfected	1.96	CD8+CD161+
CMV-infected	M.tb-uninfected	3.74	Inhibitory CD8 cells		CMV-uninfected	M.tb-infected	1.98	CD8+CD161+
CMV-uninfected	M.tb-uninfected	5.56	Inhibitory CD8 cells		CMV-uninfected	M.tb-uninfected	1.39	CD8+CD161+
CMV-uninfected	M.tb-infected	8.71	Inhibitory CD8 cells		CMV-uninfected	M.tb-uninfected	2.02	CD8+CD161+
CMV-infected	M.tb-uninfected	5.94	Inhibitory CD8 cells		CMV-uninfected	M.tb-uninfected	3.37	CD8+CD161+
CMV-infected	M.tb-uninfected	12.62	Inhibitory CD8 cells		CMV-infected	M.tb-uninfected	3.89	CD8+CD161+
CMV-uninfected	M.tb-uninfected	10.61	Inhibitory CD8 cells		CMV-uninfected	M.tb-uninfected	7.99	CD8+CD161+
CMV-uninfected	M.tb-uninfected	2.36	Inhibitory CD8 cells		CMV-uninfected	M.tb-infected	5.8	CD8+CD161+
CMV-infected	M.tb-infected	2.3	Inhibitory CD8 cells		CMV-infected	M.tb-uninfected	7.25	CD8+CD161+
CMV-infected	M.tb-uninfected	12.32	Inhibitory CD8 cells		CMV-uninfected	M.tb-uninfected	10.4	CD8+CD161+
CMV-uninfected	M.tb-uninfected	3.13	Inhibitory CD8 cells		CMV-uninfected	M.tb-uninfected	6.89	CD8+CD161+
CMV-infected	M.tb-infected	5.96	Inhibitory CD8 cells		CMV-infected	M.tb-infected	6.13	CD8+CD161+
CMV-infected	M.tb-uninfected	9.82	Inhibitory CD8 cells		CMV-infected	M.tb-uninfected	5.02	CD8+CD161+
CMV-infected	M.tb-uninfected	8.84	Inhibitory CD8 cells		CMV-uninfected	M.tb-uninfected	4.19	CD8+CD161+
CMV-infected	M.tb-uninfected	6.99	Inhibitory CD8 cells		CMV-infected	M.tb-infected	9.56	CD8+CD161+
CMV-uninfected	M.tb-uninfected	7.41	Inhibitory CD8 cells		CMV-infected	M.tb-uninfected	6.82	CD8+CD161+
CMV-infected	M.tb-infected	12.31	Inhibitory CD8 cells		CMV-infected	M.tb-uninfected	7.44	CD8+CD161+
CMV-uninfected	M.tb-uninfected	4.02	Inhibitory CD8 cells		CMV-infected	M.tb-infected	6.1	CD8+CD161+
CMV-uninfected	M.tb-infected	4.25	Inhibitory CD8 cells		CMV-uninfected	M.tb-uninfected	3.9	CD8+CD161+
CMV-infected	M.tb-uninfected	5.85	Inhibitory CD8 cells		CMV-uninfected	M.tb-infected	9.1	CD8+CD161+
CMV-uninfected	M.tb-uninfected	12.05	Inhibitory CD8 cells		CMV-infected	M.tb-uninfected	6.04	CD8+CD161+
CMV-infected	M.tb-uninfected	4.17	Inhibitory CD8 cells		CMV-uninfected	M.tb-uninfected	14.8	CD8+CD161+
CMV-uninfected	M.tb-uninfected	10.61	Inhibitory CD8 cells		CMV-infected	M.tb-uninfected	3.57	CD8+CD161+
CMV-uninfected	M.tb-uninfected	6.75	Inhibitory CD8 cells		CMV-uninfected	M.tb-uninfected	2.73	CD8+CD161+
CMV-infected	M.tb-infected	9.75	Inhibitory CD8 cells		CMV-uninfected	M.tb-uninfected	3.23	CD8+CD161+
CMV-infected	M.tb-uninfected	5.49	Inhibitory CD8 cells		CMV-infected	M.tb-infected	2.6	CD8+CD161+
CMV-infected	M.tb-uninfected	8.36	Inhibitory CD8 cells		CMV-infected	M.tb-uninfected	3.2	CD8+CD161+
CMV-infected	M.tb-uninfected	19.62	Inhibitory CD8 cells		CMV-uninfected	M.tb-infected	5.31	CD8+CD161+
CMV-uninfected	M.tb-infected	6.93	Inhibitory CD8 cells		CMV-uninfected	M.tb-uninfected	4.84	CD8+CD161+
CMV-uninfected	M.tb-uninfected	4.9	Inhibitory CD8 cells		CMV-uninfected	M.tb-uninfected	19.1	CD8+CD161+
CMV-uninfected	M.tb-uninfected	10.48	Inhibitory CD8 cells		CMV-uninfected	M.tb-uninfected	7.38	CD8+CD161+
CMV-uninfected	M.tb-uninfected	9.65	Inhibitory CD8 cells		CMV-infected	M.tb-uninfected	3.32	CD8+CD161+
CMV-infected	M.tb-uninfected	9.47	Inhibitory CD8 cells		CMV-uninfected	M.tb-uninfected	4.93	CD8+CD161+
CMV-uninfected	M.tb-uninfected	16.3	Inhibitory CD8 cells		CMV-infected	M.tb-uninfected	1.54	CD8+CD161+
CMV-infected	M.tb-uninfected	10.88	Inhibitory CD8 cells		CMV-infected	M.tb-uninfected	2.27	CD8+CD161+
CMV-infected	M.tb-uninfected	13.12	Inhibitory CD8 cells		CMV-uninfected	M.tb-uninfected	7.01	CD8+CD161+
CMV-uninfected	M.tb-uninfected	7.87	Inhibitory CD8 cells		CMV-infected	M.tb-uninfected	2.74	CD8+CD161+
CMV-infected	M.tb-uninfected	6.94	Inhibitory CD8 cells		CMV-uninfected	M.tb-uninfected	5.5	CD8+CD161+
CMV-uninfected	M.tb-uninfected	6.29	Inhibitory CD8 cells		CMV-infected	M.tb-uninfected	9.91	CD8+CD161+
CMV-infected	M.tb-uninfected	40.39	Inhibitory CD8 cells		CMV-uninfected	M.tb-uninfected	5.32	CD8+CD161+
CMV-uninfected	M.tb-uninfected	13.41	Inhibitory CD8 cells		CMV-infected	M.tb-uninfected	4.37	CD8+CD161+
CMV-infected	M.tb-uninfected	8.2	Inhibitory CD8 cells		CMV-infected	M.tb-uninfected	2.23	CD8 MAITS CD27+
CMV-uninfected	M.tb-infected	28.9042	IL-10		CMV-uninfected	M.tb-uninfected	3.83	CD8 MAITS CD27+
CMV-infected	M.tb-uninfected	4.83033	IL-10		CMV-infected	M.tb-infected	2.36	CD8 MAITS CD27+
CMV-infected	M.tb-uninfected	12.0935	IL-10		CMV-uninfected	M.tb-uninfected	3.85	CD8 MAITS CD27+
CMV-infected	M.tb-uninfected	74.9016	IL-10		CMV-infected	M.tb-uninfected	3.08	CD8 MAITS CD27+
CMV-infected	M.tb-infected	6.64576	IL-10		CMV-infected	M.tb-uninfected	2.78	CD8 MAITS CD27+
CMV-uninfected	M.tb-uninfected	31.6322	IL-10		CMV-infected	M.tb-infected	2.2	CD8 MAITS CD27+
CMV-infected	M.tb-uninfected	19.8148	IL-10		CMV-uninfected	M.tb-uninfected	4.49	CD8 MAITS CD27+
CMV-infected	M.tb-uninfected	11.1854	IL-10		CMV-infected	M.tb-infected	4.15	CD8 MAITS CD27+
CMV-infected	M.tb-infected	55.2985	IL-10		CMV-infected	M.tb-uninfected	4.52	CD8 MAITS CD27+
CMV-uninfected	M.tb-uninfected	0.293008	IL-10		CMV-infected	M.tb-uninfected	2	CD8 MAITS CD27+
CMV-infected	M.tb-infected	18.9062	IL-10		CMV-infected	M.tb-uninfected	3.49	CD8 MAITS CD27+
CMV-infected	M.tb-uninfected	9.82335	IL-10		CMV-infected	M.tb-infected	0.57	CD8 MAITS CD27+
CMV-infected	M.tb-uninfected	16.862	IL-10		CMV-uninfected	M.tb-uninfected	4.32	CD8 MAITS CD27+
CMV-infected	M.tb-infected	23.6771	IL-10		CMV-infected	M.tb-uninfected	3.77	CD8 MAITS CD27+
CMV-infected	M.tb-uninfected	8.00749	IL-10		CMV-infected	M.tb-uninfected	2.37	CD8 MAITS CD27+
CMV-uninfected	M.tb-uninfected	1.20028	IL-10		CMV-infected	M.tb-infected	3.15	CD8 MAITS CD27+
CMV-infected	M.tb-infected	7.09965	IL-10		CMV-uninfected	M.tb-uninfected	8.8	CD8 MAITS CD27+
CMV-infected	M.tb-uninfected	8.91539	IL-10		CMV-infected	M.tb-uninfected	5.63	CD8 MAITS CD27+
CMV-infected	M.tb-uninfected	16.6349	IL-10		CMV-infected	M.tb-uninfected	3.19	CD8 MAITS CD27+
CMV-infected	M.tb-uninfected	3.46892	IL-10		CMV-infected	M.tb-uninfected	2.44	CD8 MAITS CD27+
CMV-infected	M.tb-infected	3.01515	IL-10		CMV-infected	M.tb-uninfected	1.85	CD8 MAITS CD27+
CMV-uninfected	M.tb-uninfected	12.0935	IL-10		CMV-infected	M.tb-infected	0.52	CD8 MAITS CD27+
CMV-infected	M.tb-uninfected	7.09965	IL-10		CMV-uninfected	M.tb-uninfected	9	CD8 MAITS CD27+
CMV-infected	M.tb-uninfected	19.8148	IL-10		CMV-uninfected	M.tb-uninfected	5.56	CD8 MAITS CD27+
CMV-infected	M.tb-uninfected	1.20028	IL-10		CMV-uninfected	M.tb-uninfected	3.68	CD8 MAITS CD27+
CMV-infected	M.tb-uninfected	17.5434	IL-10		CMV-uninfected	M.tb-uninfected	4.32	CD8 MAITS CD27+
CMV-infected	M.tb-uninfected	34.8156	IL-10		CMV-infected	M.tb-uninfected	2.86	CD8 MAITS CD27+
CMV-infected	M.tb-infected	63.0449	IL-10		CMV-uninfected	M.tb-uninfected	4.39	CD8 MAITS CD27+
CMV-uninfected	M.tb-uninfected	2.10767	IL-10		CMV-uninfected	M.tb-uninfected	3.87	CD8 MAITS CD27+
CMV-uninfected	M.tb-uninfected	2.5614	IL-10		CMV-infected	M.tb-uninfected	2.94	CD8 MAITS CD27+
CMV-infected	M.tb-uninfected	21.6322	IL-10		CMV-infected	M.tb-infected	4.28	CD8 MAITS CD27+
CMV-uninfected	M.tb-uninfected	9.36937	IL-10		CMV-infected	M.tb-uninfected	1.5	CD8 MAITS CD27+
CMV-uninfected	M.tb-uninfected	11.1854	IL-10		CMV-uninfected	M.tb-uninfected	5.03	CD8 MAITS CD27+
CMV-infected	M.tb-uninfected	32.7691	IL-10		CMV-infected	M.tb-uninfected	2.65	CD8 MAITS CD27+
CMV-infected	M.tb-infected	19.5877	IL-10		CMV-uninfected	M.tb-uninfected	3.89	CD8 MAITS CD27+
CMV-infected	M.tb-infected	88.3681	IL-10		CMV-infected	M.tb-infected	4.33	CD8 MAITS CD27+
CMV-uninfected	M.tb-uninfected	10.7314	IL-10		CMV-uninfected	M.tb-uninfected	4.92	CD8 MAITS CD27+
CMV-infected	M.tb-uninfected	6.19188	IL-10		CMV-infected	M.tb-uninfected	3.4	CD8 MAITS CD27+
CMV-uninfected	M.tb-uninfected	7.55357	IL-10		CMV-infected	M.tb-uninfected	6	CD8 MAITS CD27+
CMV-infected	M.tb-infected	8.46144	IL-10		CMV-infected	M.tb-uninfected	1.74	CD8 MAITS CD27+
CMV-uninfected	M.tb-uninfected	0.746623	IL-10		CMV-uninfected	M.tb-uninfected	7.28	CD8 MAITS CD27+
CMV-infected	M.tb-uninfected	6.64576	IL-10		CMV-uninfected	M.tb-uninfected	3.5	CD8 MAITS CD27+
CMV-infected	M.tb-uninfected	6.64576	IL-10		CMV-infected	M.tb-uninfected	2.34	CD8 MAITS CD27+
CMV-infected	M.tb-uninfected	16.1807	IL-10		CMV-infected	M.tb-uninfected	3.01	CD8 MAITS CD27+
CMV-uninfected	M.tb-uninfected	17.5434	IL-10		CMV-infected	M.tb-uninfected	3.2	CD8 MAITS CD27+
CMV-uninfected	M.tb-uninfected	17.0892	IL-10		CMV-infected	M.tb-infected	5.65	CD8 MAITS CD27+
CMV-infected	M.tb-uninfected	7.55357	IL-10		CMV-uninfected	M.tb-uninfected	2.85	CD8 MAITS CD27+
CMV-infected	M.tb-uninfected	7.32661	IL-10		CMV-uninfected	M.tb-uninfected	3.08	CD8 MAITS CD27+
CMV-infected	M.tb-uninfected	45.5082	IL-10		CMV-uninfected	M.tb-uninfected	5.59	CD8 MAITS CD27+
CMV-infected	M.tb-infected	2.10767	IL-10		CMV-infected	M.tb-uninfected	2.69	CD8 MAITS CD27+
CMV-uninfected	M.tb-uninfected	26.8586	IL-10		CMV-uninfected	M.tb-infected	4.98	CD8 MAITS CD27+
CMV-uninfected	M.tb-uninfected	2.10767	IL-10		CMV-infected	M.tb-uninfected	4.46	CD8 MAITS CD27+
CMV-uninfected	M.tb-uninfected	7.09965	IL-10		CMV-infected	M.tb-uninfected	2.61	CD8 MAITS CD27+
CMV-uninfected	M.tb-uninfected	40.2746	IL-10		CMV-infected	M.tb-uninfected	2.41	CD8 MAITS CD27+
CMV-infected	M.tb-uninfected	2.33454	IL-10		CMV-infected	M.tb-uninfected	2.25	CD8 MAITS CD27+
CMV-infected	M.tb-uninfected	8.23446	IL-10		CMV-uninfected	M.tb-uninfected	6.27	CD8 MAITS CD27+
CMV-infected	M.tb-uninfected	6.19188	IL-10		CMV-infected	M.tb-uninfected	4.15	CD8 MAITS CD27+
CMV-infected	M.tb-uninfected	23.9043	IL-10		CMV-infected	M.tb-uninfected	2.57	CD8 MAITS CD27+
CMV-infected	M.tb-uninfected	1.20028	IL-10		CMV-infected	M.tb-uninfected	6.13	CD8 MAITS CD27+
CMV-infected	M.tb-infected	40.9837	IL-10		CMV-infected	M.tb-infected	2.02	CD8 MAITS CD27+
CMV-infected	M.tb-uninfected	5.92792	IL-10		CMV-uninfected	M.tb-uninfected	5.67	CD8 MAITS CD27+
CMV-infected	M.tb-uninfected	5.2323	IL-10		CMV-infected	M.tb-infected	2.7	CD8 MAITS CD27+
CMV-infected	M.tb-uninfected	14.5611	IL-10		CMV-infected	M.tb-uninfected	2.19	CD8 MAITS CD27+
CMV-infected	M.tb-infected	30.7793	IL-10		CMV-infected	M.tb-uninfected	2.61	CD8 MAITS CD27+
CMV-infected	M.tb-uninfected	68.8059	IL-10		CMV-infected	M.tb-uninfected	2.34	CD8 MAITS CD27+
CMV-infected	M.tb-infected	7.2683	IL-10		CMV-infected	M.tb-uninfected	2.45	CD8 MAITS CD27+
CMV-infected	M.tb-uninfected	16.2713	IL-10		CMV-infected	M.tb-uninfected	2	CD8 MAITS CD27+
CMV-infected	M.tb-uninfected	15.1346	IL-10		CMV-infected	M.tb-uninfected	2.9	CD8 MAITS CD27+
CMV-infected	M.tb-uninfected	11.631	IL-10		CMV-uninfected	M.tb-infected	7.61	CD8 MAITS CD27+
CMV-uninfected	M.tb-infected	4.51428	IL-10		CMV-uninfected	M.tb-uninfected	4.5	CD8 MAITS CD27+
CMV-infected	M.tb-uninfected	5.92792	IL-10		CMV-uninfected	M.tb-uninfected	8.55	CD8 MAITS CD27+
CMV-uninfected	M.tb-uninfected	20.7065	IL-10		CMV-uninfected	M.tb-uninfected	5.1	CD8 MAITS CD27+
CMV-infected	M.tb-uninfected	32.3302	IL-10		CMV-infected	M.tb-uninfected	2.16	CD8 MAITS CD27+
CMV-infected	M.tb-infected	72.4378	IL-10		CMV-uninfected	M.tb-uninfected	3.74	CD8 MAITS CD27+
CMV-infected	M.tb-uninfected	7.2683	IL-10		CMV-uninfected	M.tb-infected	4.9	CD8 MAITS CD27+
CMV-uninfected	M.tb-uninfected	13.4025	IL-10		CMV-infected	M.tb-uninfected	1.16	CD8 MAITS CD27+
CMV-infected	M.tb-uninfected	19.0616	IL-10		CMV-uninfected	M.tb-uninfected	1.3	CD8 MAITS CD27+
CMV-infected	M.tb-uninfected	17.3956	IL-10		CMV-uninfected	M.tb-uninfected	6.06	CD8 MAITS CD27+
CMV-uninfected	M.tb-uninfected	12.2265	IL-10		CMV-infected	M.tb-infected	5.76	CD8 MAITS CD27+
CMV-infected	M.tb-infected	22.8718	IL-10		CMV-infected	M.tb-uninfected	4.85	CD8 MAITS CD27+
CMV-infected	M.tb-uninfected	15.7046	IL-10		CMV-uninfected	M.tb-uninfected	5.32	CD8 MAITS CD27+
CMV-uninfected	M.tb-uninfected	3.76721	IL-10		CMV-infected	M.tb-infected	4.07	CD8 MAITS CD27+
CMV-infected	M.tb-infected	6.60556	IL-10		CMV-infected	M.tb-uninfected	2.27	CD8 MAITS CD27+
CMV-infected	M.tb-uninfected	8.5577	IL-10		CMV-infected	M.tb-uninfected	4.46	CD8 MAITS CD27+
CMV-infected	M.tb-uninfected	13.4025	IL-10		CMV-infected	M.tb-infected	2.44	CD8 MAITS CD27+
CMV-infected	M.tb-uninfected	17.3956	IL-10		CMV-uninfected	M.tb-uninfected	3.91	CD8 MAITS CD27+
CMV-uninfected	M.tb-uninfected	5.92792	IL-10		CMV-uninfected	M.tb-infected	6.19	CD8 MAITS CD27+
CMV-infected	M.tb-infected	11.631	IL-10		CMV-infected	M.tb-uninfected	1.43	CD8 MAITS CD27+
CMV-uninfected	M.tb-uninfected	4.51428	IL-10		CMV-uninfected	M.tb-uninfected	4.35	CD8 MAITS CD27+
CMV-uninfected	M.tb-infected	103.16	IL-10		CMV-infected	M.tb-uninfected	4.38	CD8 MAITS CD27+
CMV-infected	M.tb-uninfected	49.47	IL-10		CMV-uninfected	M.tb-uninfected	3.44	CD8 MAITS CD27+
CMV-uninfected	M.tb-uninfected	28.1745	IL-10		CMV-uninfected	M.tb-uninfected	5.26	CD8 MAITS CD27+
CMV-uninfected	M.tb-uninfected	11.9294	IL-10		CMV-infected	M.tb-infected	1.36	CD8 MAITS CD27+
CMV-uninfected	M.tb-uninfected	10.4228	IL-10		CMV-infected	M.tb-uninfected	2.03	CD8 MAITS CD27+
CMV-infected	M.tb-infected	26.0699	IL-10		CMV-uninfected	M.tb-infected	3.28	CD8 MAITS CD27+
CMV-infected	M.tb-uninfected	9.18749	IL-10		CMV-uninfected	M.tb-uninfected	1.74	CD8 MAITS CD27+
CMV-infected	M.tb-uninfected	4.51428	IL-10		CMV-uninfected	M.tb-uninfected	5.02	CD8 MAITS CD27+
CMV-infected	M.tb-uninfected	21.2507	IL-10		CMV-uninfected	M.tb-uninfected	4.44	CD8 MAITS CD27+
CMV-uninfected	M.tb-infected	5.92792	IL-10		CMV-infected	M.tb-uninfected	4.18	CD8 MAITS CD27+
CMV-uninfected	M.tb-uninfected	20.7065	IL-10		CMV-uninfected	M.tb-uninfected	5.03	CD8 MAITS CD27+
CMV-uninfected	M.tb-uninfected	2.97999	IL-10		CMV-infected	M.tb-uninfected	3.2	CD8 MAITS CD27+
CMV-infected	M.tb-uninfected	20.1604	IL-10		CMV-infected	M.tb-uninfected	3.3	CD8 MAITS CD27+
CMV-uninfected	M.tb-uninfected	9.80888	IL-10		CMV-uninfected	M.tb-uninfected	7.2	CD8 MAITS CD27+
CMV-infected	M.tb-uninfected	26.0699	IL-10		CMV-infected	M.tb-uninfected	3.56	CD8 MAITS CD27+
CMV-infected	M.tb-uninfected	28.1745	IL-10		CMV-uninfected	M.tb-uninfected	5.42	CD8 MAITS CD27+
CMV-uninfected	M.tb-uninfected	21.2507	IL-10		CMV-infected	M.tb-uninfected	3.16	CD8 MAITS CD27+
CMV-infected	M.tb-infected	14.5611	IL-10		CMV-uninfected	M.tb-uninfected	3.55	CD8 MAITS CD27+
CMV-infected	M.tb-uninfected	24.4776	IL-10		CMV-infected	M.tb-uninfected	4.07	CD8 MAITS CD27+
CMV-uninfected	M.tb-uninfected	6.60556	IL-10		CMV-infected	M.tb-uninfected	2.83	CD8 MAITS CD26+
CMV-infected	M.tb-uninfected	89.7644	IL-10		CMV-uninfected	M.tb-uninfected	5.03	CD8 MAITS CD26+
CMV-uninfected	M.tb-uninfected	10.4228	IL-10		CMV-infected	M.tb-infected	2.46	CD8 MAITS CD26+
CMV-infected	M.tb-uninfected	11.631	IL-10		CMV-uninfected	M.tb-uninfected	5.36	CD8 MAITS CD26+
CMV-uninfected	M.tb-infected	301.41	IP-10		CMV-infected	M.tb-uninfected	3.19	CD8 MAITS CD26+
CMV-infected	M.tb-uninfected	546.647	IP-10		CMV-infected	M.tb-uninfected	2.72	CD8 MAITS CD26+
CMV-infected	M.tb-uninfected	325.32	IP-10		CMV-infected	M.tb-infected	2.05	CD8 MAITS CD26+
CMV-infected	M.tb-uninfected	905.427	IP-10		CMV-uninfected	M.tb-uninfected	4.65	CD8 MAITS CD26+
CMV-uninfected	M.tb-uninfected	89.7289	IP-10		CMV-infected	M.tb-infected	4.63	CD8 MAITS CD26+
CMV-infected	M.tb-infected	501.802	IP-10		CMV-infected	M.tb-uninfected	4.07	CD8 MAITS CD26+
CMV-uninfected	M.tb-uninfected	274.095	IP-10		CMV-infected	M.tb-uninfected	1.78	CD8 MAITS CD26+
CMV-uninfected	M.tb-uninfected	1319.03	IP-10		CMV-infected	M.tb-uninfected	3.22	CD8 MAITS CD26+
CMV-infected	M.tb-uninfected	623.23	IP-10		CMV-infected	M.tb-infected	0.72	CD8 MAITS CD26+
CMV-infected	M.tb-uninfected	477.477	IP-10		CMV-uninfected	M.tb-uninfected	4.17	CD8 MAITS CD26+
CMV-infected	M.tb-infected	847.817	IP-10		CMV-infected	M.tb-uninfected	2.96	CD8 MAITS CD26+
CMV-uninfected	M.tb-uninfected	190.955	IP-10		CMV-infected	M.tb-uninfected	1.93	CD8 MAITS CD26+
CMV-infected	M.tb-infected	635.813	IP-10		CMV-infected	M.tb-infected	3.4	CD8 MAITS CD26+
CMV-infected	M.tb-uninfected	619.996	IP-10		CMV-uninfected	M.tb-uninfected	11.2	CD8 MAITS CD26+
CMV-infected	M.tb-uninfected	417.529	IP-10		CMV-infected	M.tb-uninfected	9.25	CD8 MAITS CD26+
CMV-infected	M.tb-infected	783.265	IP-10		CMV-infected	M.tb-uninfected	4.85	CD8 MAITS CD26+
CMV-infected	M.tb-uninfected	369.637	IP-10		CMV-infected	M.tb-uninfected	4.52	CD8 MAITS CD26+
CMV-uninfected	M.tb-uninfected	333.98	IP-10		CMV-infected	M.tb-uninfected	1.69	CD8 MAITS CD26+
CMV-uninfected	M.tb-uninfected	106.249	IP-10		CMV-infected	M.tb-infected	0.87	CD8 MAITS CD26+
CMV-infected	M.tb-infected	366.176	IP-10		CMV-uninfected	M.tb-uninfected	11.7	CD8 MAITS CD26+
CMV-infected	M.tb-uninfected	903.572	IP-10		CMV-uninfected	M.tb-uninfected	6.07	CD8 MAITS CD26+
CMV-infected	M.tb-infected	264.076	IP-10		CMV-uninfected	M.tb-uninfected	3.33	CD8 MAITS CD26+
CMV-uninfected	M.tb-uninfected	372.721	IP-10		CMV-uninfected	M.tb-uninfected	5.84	CD8 MAITS CD26+
CMV-infected	M.tb-uninfected	1090.1	IP-10		CMV-infected	M.tb-uninfected	3.14	CD8 MAITS CD26+
CMV-infected	M.tb-uninfected	317.495	IP-10		CMV-uninfected	M.tb-uninfected	6.03	CD8 MAITS CD26+
CMV-infected	M.tb-infected	613.745	IP-10		CMV-uninfected	M.tb-uninfected	4.35	CD8 MAITS CD26+
CMV-uninfected	M.tb-uninfected	215.245	IP-10		CMV-infected	M.tb-uninfected	3.84	CD8 MAITS CD26+
CMV-infected	M.tb-uninfected	270.859	IP-10		CMV-infected	M.tb-infected	4.64	CD8 MAITS CD26+
CMV-infected	M.tb-uninfected	460.538	IP-10		CMV-infected	M.tb-uninfected	1.83	CD8 MAITS CD26+
CMV-infected	M.tb-uninfected	502.263	IP-10		CMV-uninfected	M.tb-uninfected	6.82	CD8 MAITS CD26+
CMV-infected	M.tb-uninfected	1500.94	IP-10		CMV-infected	M.tb-uninfected	3.06	CD8 MAITS CD26+
CMV-infected	M.tb-uninfected	1624.21	IP-10		CMV-uninfected	M.tb-uninfected	3.55	CD8 MAITS CD26+
CMV-infected	M.tb-infected	2122.78	IP-10		CMV-infected	M.tb-infected	4.68	CD8 MAITS CD26+
CMV-uninfected	M.tb-uninfected	298.137	IP-10		CMV-uninfected	M.tb-uninfected	5.13	CD8 MAITS CD26+
CMV-uninfected	M.tb-uninfected	140.433	IP-10		CMV-infected	M.tb-uninfected	3.32	CD8 MAITS CD26+
CMV-uninfected	M.tb-uninfected	201.216	IP-10		CMV-infected	M.tb-uninfected	6.22	CD8 MAITS CD26+
CMV-uninfected	M.tb-uninfected	150.575	IP-10		CMV-infected	M.tb-uninfected	1.77	CD8 MAITS CD26+
CMV-infected	M.tb-uninfected	744.39	IP-10		CMV-uninfected	M.tb-uninfected	7.18	CD8 MAITS CD26+
CMV-uninfected	M.tb-uninfected	196.713	IP-10		CMV-uninfected	M.tb-uninfected	3.3	CD8 MAITS CD26+
CMV-uninfected	M.tb-uninfected	270.588	IP-10		CMV-infected	M.tb-uninfected	2.18	CD8 MAITS CD26+
CMV-infected	M.tb-uninfected	1146.32	IP-10		CMV-infected	M.tb-uninfected	3.11	CD8 MAITS CD26+
CMV-infected	M.tb-infected	3898.45	IP-10		CMV-infected	M.tb-uninfected	2.84	CD8 MAITS CD26+
CMV-infected	M.tb-infected	374.813	IP-10		CMV-infected	M.tb-infected	5.64	CD8 MAITS CD26+
CMV-uninfected	M.tb-uninfected	1101.45	IP-10		CMV-uninfected	M.tb-uninfected	2.52	CD8 MAITS CD26+
CMV-infected	M.tb-uninfected	370.625	IP-10		CMV-uninfected	M.tb-uninfected	4.31	CD8 MAITS CD26+
CMV-infected	M.tb-uninfected	277.32	IP-10		CMV-uninfected	M.tb-uninfected	5.82	CD8 MAITS CD26+
CMV-uninfected	M.tb-uninfected	141.46	IP-10		CMV-infected	M.tb-uninfected	2.62	CD8 MAITS CD26+
CMV-infected	M.tb-infected	774.076	IP-10		CMV-uninfected	M.tb-infected	5.56	CD8 MAITS CD26+
CMV-uninfected	M.tb-uninfected	1247.33	IP-10		CMV-infected	M.tb-uninfected	4.07	CD8 MAITS CD26+
CMV-infected	M.tb-uninfected	384.623	IP-10		CMV-infected	M.tb-uninfected	2.63	CD8 MAITS CD26+
CMV-infected	M.tb-uninfected	172.329	IP-10		CMV-infected	M.tb-uninfected	2.25	CD8 MAITS CD26+
CMV-infected	M.tb-uninfected	1041.82	IP-10		CMV-infected	M.tb-uninfected	2.06	CD8 MAITS CD26+
CMV-uninfected	M.tb-uninfected	294.852	IP-10		CMV-uninfected	M.tb-uninfected	8.22	CD8 MAITS CD26+
CMV-uninfected	M.tb-uninfected	1338.73	IP-10		CMV-infected	M.tb-uninfected	4.83	CD8 MAITS CD26+
CMV-infected	M.tb-uninfected	505.028	IP-10		CMV-infected	M.tb-uninfected	3.48	CD8 MAITS CD26+
CMV-infected	M.tb-uninfected	401.157	IP-10		CMV-infected	M.tb-uninfected	7.65	CD8 MAITS CD26+
CMV-infected	M.tb-uninfected	727.269	IP-10		CMV-infected	M.tb-infected	3.01	CD8 MAITS CD26+
CMV-infected	M.tb-infected	210.557	IP-10		CMV-uninfected	M.tb-uninfected	6.52	CD8 MAITS CD26+
CMV-uninfected	M.tb-uninfected	1204.87	IP-10		CMV-infected	M.tb-infected	3.03	CD8 MAITS CD26+
CMV-uninfected	M.tb-uninfected	264.621	IP-10		CMV-infected	M.tb-uninfected	2.99	CD8 MAITS CD26+
CMV-uninfected	M.tb-uninfected	721.666	IP-10		CMV-infected	M.tb-uninfected	3.4	CD8 MAITS CD26+
CMV-uninfected	M.tb-uninfected	207.756	IP-10		CMV-infected	M.tb-uninfected	3.03	CD8 MAITS CD26+
CMV-infected	M.tb-uninfected	1382.88	IP-10		CMV-infected	M.tb-uninfected	2.3	CD8 MAITS CD26+
CMV-uninfected	M.tb-infected	261.347	IP-10		CMV-infected	M.tb-uninfected	1.85	CD8 MAITS CD26+
CMV-infected	M.tb-uninfected	412.249	IP-10		CMV-infected	M.tb-uninfected	3.74	CD8 MAITS CD26+
CMV-infected	M.tb-uninfected	501.34	IP-10		CMV-uninfected	M.tb-infected	7.96	CD8 MAITS CD26+
CMV-infected	M.tb-uninfected	1737.64	IP-10		CMV-uninfected	M.tb-uninfected	4.63	CD8 MAITS CD26+
CMV-infected	M.tb-uninfected	596.4	IP-10		CMV-uninfected	M.tb-uninfected	9.26	CD8 MAITS CD26+
CMV-infected	M.tb-infected	4689.57	IP-10		CMV-uninfected	M.tb-uninfected	7.48	CD8 MAITS CD26+
CMV-infected	M.tb-uninfected	504.629	IP-10		CMV-infected	M.tb-uninfected	2.14	CD8 MAITS CD26+
CMV-infected	M.tb-uninfected	381.909	IP-10		CMV-uninfected	M.tb-uninfected	4.92	CD8 MAITS CD26+
CMV-infected	M.tb-uninfected	384.509	IP-10		CMV-uninfected	M.tb-infected	4.26	CD8 MAITS CD26+
CMV-infected	M.tb-infected	1206.17	IP-10		CMV-infected	M.tb-uninfected	1.59	CD8 MAITS CD26+
CMV-uninfected	M.tb-uninfected	159.565	IP-10		CMV-uninfected	M.tb-uninfected	2.36	CD8 MAITS CD26+
CMV-infected	M.tb-uninfected	400.766	IP-10		CMV-uninfected	M.tb-uninfected	7.35	CD8 MAITS CD26+
CMV-infected	M.tb-infected	511.369	IP-10		CMV-infected	M.tb-infected	7.18	CD8 MAITS CD26+
CMV-infected	M.tb-uninfected	665.986	IP-10		CMV-infected	M.tb-uninfected	5.66	CD8 MAITS CD26+
CMV-infected	M.tb-uninfected	582.62	IP-10		CMV-uninfected	M.tb-uninfected	6.17	CD8 MAITS CD26+
CMV-infected	M.tb-uninfected	392.277	IP-10		CMV-infected	M.tb-infected	4.05	CD8 MAITS CD26+
CMV-uninfected	M.tb-infected	318.186	IP-10		CMV-infected	M.tb-uninfected	2.78	CD8 MAITS CD26+
CMV-infected	M.tb-uninfected	1052.36	IP-10		CMV-infected	M.tb-uninfected	6.05	CD8 MAITS CD26+
CMV-uninfected	M.tb-uninfected	753.048	IP-10		CMV-infected	M.tb-infected	3.11	CD8 MAITS CD26+
CMV-uninfected	M.tb-uninfected	353.702	IP-10		CMV-uninfected	M.tb-uninfected	4.79	CD8 MAITS CD26+
CMV-uninfected	M.tb-uninfected	343.229	IP-10		CMV-uninfected	M.tb-infected	7.38	CD8 MAITS CD26+
CMV-infected	M.tb-uninfected	389.693	IP-10		CMV-infected	M.tb-uninfected	1.47	CD8 MAITS CD26+
CMV-infected	M.tb-infected	835.863	IP-10		CMV-uninfected	M.tb-uninfected	4.89	CD8 MAITS CD26+
CMV-infected	M.tb-uninfected	338.899	IP-10		CMV-infected	M.tb-uninfected	4.38	CD8 MAITS CD26+
CMV-uninfected	M.tb-uninfected	351.295	IP-10		CMV-uninfected	M.tb-uninfected	5.81	CD8 MAITS CD26+
CMV-uninfected	M.tb-infected	113.264	IP-10		CMV-uninfected	M.tb-uninfected	8.7	CD8 MAITS CD26+
CMV-infected	M.tb-uninfected	425.411	IP-10		CMV-infected	M.tb-infected	2.88	CD8 MAITS CD26+
CMV-uninfected	M.tb-uninfected	830.425	IP-10		CMV-infected	M.tb-uninfected	2.23	CD8 MAITS CD26+
CMV-infected	M.tb-uninfected	1146.23	IP-10		CMV-uninfected	M.tb-infected	5.5	CD8 MAITS CD26+
CMV-uninfected	M.tb-uninfected	339.442	IP-10		CMV-uninfected	M.tb-uninfected	2.4	CD8 MAITS CD26+
CMV-uninfected	M.tb-uninfected	223.228	IP-10		CMV-uninfected	M.tb-uninfected	7.19	CD8 MAITS CD26+
CMV-infected	M.tb-infected	2044.87	IP-10		CMV-uninfected	M.tb-uninfected	6.6	CD8 MAITS CD26+
CMV-infected	M.tb-uninfected	376.037	IP-10		CMV-infected	M.tb-uninfected	6.08	CD8 MAITS CD26+
CMV-uninfected	M.tb-uninfected	194.489	IP-10		CMV-uninfected	M.tb-uninfected	8.39	CD8 MAITS CD26+
CMV-infected	M.tb-infected	424.655	IP-10		CMV-infected	M.tb-uninfected	4.85	CD8 MAITS CD26+
CMV-infected	M.tb-uninfected	359.031	IP-10		CMV-infected	M.tb-uninfected	4.87	CD8 MAITS CD26+
CMV-infected	M.tb-uninfected	648.487	IP-10		CMV-uninfected	M.tb-uninfected	12.8	CD8 MAITS CD26+
CMV-infected	M.tb-uninfected	445.056	IP-10		CMV-infected	M.tb-uninfected	6.17	CD8 MAITS CD26+
CMV-uninfected	M.tb-uninfected	332.094	IP-10		CMV-uninfected	M.tb-uninfected	8.64	CD8 MAITS CD26+
CMV-infected	M.tb-infected	512.09	IP-10		CMV-infected	M.tb-uninfected	5.64	CD8 MAITS CD26+
CMV-uninfected	M.tb-uninfected	549.767	IP-10		CMV-uninfected	M.tb-uninfected	4.5	CD8 MAITS CD26+
CMV-uninfected	M.tb-infected	770.322	IP-10		CMV-infected	M.tb-uninfected	5.39	CD8 MAITS CD26+
CMV-infected	M.tb-uninfected	1796.71	IP-10		CMV-infected	M.tb-uninfected	0.35	CD8 MAITS CD161+
CMV-uninfected	M.tb-uninfected	1727.01	IP-10		CMV-uninfected	M.tb-uninfected	0.81	CD8 MAITS CD161+
CMV-infected	M.tb-uninfected	318.047	IP-10		CMV-infected	M.tb-infected	0.54	CD8 MAITS CD161+
CMV-uninfected	M.tb-uninfected	159.565	IP-10		CMV-uninfected	M.tb-uninfected	0.76	CD8 MAITS CD161+
CMV-uninfected	M.tb-uninfected	516.771	IP-10		CMV-infected	M.tb-uninfected	0.43	CD8 MAITS CD161+
CMV-infected	M.tb-infected	1398.16	IP-10		CMV-infected	M.tb-uninfected	0.44	CD8 MAITS CD161+
CMV-infected	M.tb-uninfected	529.805	IP-10		CMV-infected	M.tb-infected	0.2	CD8 MAITS CD161+
CMV-infected	M.tb-uninfected	369.871	IP-10		CMV-uninfected	M.tb-uninfected	0.31	CD8 MAITS CD161+
CMV-infected	M.tb-uninfected	835.636	IP-10		CMV-infected	M.tb-infected	1.03	CD8 MAITS CD161+
CMV-uninfected	M.tb-infected	251.213	IP-10		CMV-infected	M.tb-uninfected	0.32	CD8 MAITS CD161+
CMV-uninfected	M.tb-uninfected	712.032	IP-10		CMV-infected	M.tb-uninfected	0.27	CD8 MAITS CD161+
CMV-uninfected	M.tb-uninfected	344.848	IP-10		CMV-infected	M.tb-uninfected	1.06	CD8 MAITS CD161+
CMV-uninfected	M.tb-uninfected	122.873	IP-10		CMV-infected	M.tb-infected	0.24	CD8 MAITS CD161+
CMV-infected	M.tb-uninfected	410.728	IP-10		CMV-uninfected	M.tb-uninfected	0.3	CD8 MAITS CD161+
CMV-uninfected	M.tb-uninfected	181.99	IP-10		CMV-infected	M.tb-uninfected	0.75	CD8 MAITS CD161+
CMV-infected	M.tb-uninfected	889.095	IP-10		CMV-infected	M.tb-uninfected	0.27	CD8 MAITS CD161+
CMV-infected	M.tb-uninfected	1173.07	IP-10		CMV-infected	M.tb-infected	0.85	CD8 MAITS CD161+
CMV-uninfected	M.tb-uninfected	522.399	IP-10		CMV-uninfected	M.tb-uninfected	0.74	CD8 MAITS CD161+
CMV-infected	M.tb-infected	531.474	IP-10		CMV-infected	M.tb-uninfected	0.18	CD8 MAITS CD161+
CMV-infected	M.tb-uninfected	773.729	IP-10		CMV-infected	M.tb-uninfected	0.25	CD8 MAITS CD161+
CMV-uninfected	M.tb-uninfected	547.635	IP-10		CMV-infected	M.tb-uninfected	0.2	CD8 MAITS CD161+
CMV-infected	M.tb-uninfected	6643.03	IP-10		CMV-infected	M.tb-uninfected	0.24	CD8 MAITS CD161+
CMV-uninfected	M.tb-uninfected	284.862	IP-10		CMV-infected	M.tb-infected	0.13	CD8 MAITS CD161+
CMV-infected	M.tb-uninfected	297.372	IP-10		CMV-uninfected	M.tb-uninfected	1.52	CD8 MAITS CD161+
CMV-uninfected	M.tb-infected	55.6121	TNF-a		CMV-uninfected	M.tb-uninfected	0.96	CD8 MAITS CD161+
CMV-infected	M.tb-uninfected	46.7511	TNF-a		CMV-uninfected	M.tb-uninfected	0.22	CD8 MAITS CD161+
CMV-infected	M.tb-uninfected	25.6922	TNF-a		CMV-uninfected	M.tb-uninfected	0.8	CD8 MAITS CD161+
CMV-infected	M.tb-uninfected	51.2514	TNF-a		CMV-infected	M.tb-uninfected	0.18	CD8 MAITS CD161+
CMV-uninfected	M.tb-uninfected	25.0064	TNF-a		CMV-uninfected	M.tb-uninfected	0.34	CD8 MAITS CD161+
CMV-infected	M.tb-infected	50.5698	TNF-a		CMV-uninfected	M.tb-uninfected	0.36	CD8 MAITS CD161+
CMV-uninfected	M.tb-uninfected	30.4883	TNF-a		CMV-infected	M.tb-uninfected	0.11	CD8 MAITS CD161+
CMV-uninfected	M.tb-uninfected	37.7388	TNF-a		CMV-infected	M.tb-infected	1.13	CD8 MAITS CD161+
CMV-infected	M.tb-uninfected	36.5085	TNF-a		CMV-infected	M.tb-uninfected	0.39	CD8 MAITS CD161+
CMV-infected	M.tb-uninfected	34.3204	TNF-a		CMV-uninfected	M.tb-uninfected	1.87	CD8 MAITS CD161+
CMV-infected	M.tb-infected	53.9772	TNF-a		CMV-infected	M.tb-uninfected	0.15	CD8 MAITS CD161+
CMV-uninfected	M.tb-uninfected	20.8882	TNF-a		CMV-uninfected	M.tb-uninfected	1.54	CD8 MAITS CD161+
CMV-infected	M.tb-infected	61.8755	TNF-a		CMV-infected	M.tb-infected	0.27	CD8 MAITS CD161+
CMV-infected	M.tb-uninfected	29.1187	TNF-a		CMV-uninfected	M.tb-uninfected	1.52	CD8 MAITS CD161+
CMV-infected	M.tb-uninfected	46.4783	TNF-a		CMV-infected	M.tb-uninfected	0.27	CD8 MAITS CD161+
CMV-infected	M.tb-infected	40.7448	TNF-a		CMV-infected	M.tb-uninfected	1.87	CD8 MAITS CD161+
CMV-infected	M.tb-uninfected	32.8154	TNF-a		CMV-infected	M.tb-uninfected	0.22	CD8 MAITS CD161+
CMV-uninfected	M.tb-uninfected	30.2144	TNF-a		CMV-uninfected	M.tb-uninfected	0.85	CD8 MAITS CD161+
CMV-uninfected	M.tb-uninfected	27.4744	TNF-a		CMV-uninfected	M.tb-uninfected	0.41	CD8 MAITS CD161+
CMV-infected	M.tb-infected	29.6666	TNF-a		CMV-infected	M.tb-uninfected	0.28	CD8 MAITS CD161+
CMV-infected	M.tb-uninfected	41.7008	TNF-a		CMV-infected	M.tb-uninfected	0.29	CD8 MAITS CD161+
CMV-infected	M.tb-infected	23.9088	TNF-a		CMV-infected	M.tb-uninfected	0.29	CD8 MAITS CD161+
CMV-uninfected	M.tb-uninfected	38.6955	TNF-a		CMV-infected	M.tb-infected	0.4	CD8 MAITS CD161+
CMV-infected	M.tb-uninfected	54.2497	TNF-a		CMV-uninfected	M.tb-uninfected	0.25	CD8 MAITS CD161+
CMV-infected	M.tb-uninfected	28.0226	TNF-a		CMV-uninfected	M.tb-uninfected	0.62	CD8 MAITS CD161+
CMV-infected	M.tb-infected	43.2028	TNF-a		CMV-uninfected	M.tb-uninfected	1.38	CD8 MAITS CD161+
CMV-uninfected	M.tb-uninfected	37.3288	TNF-a		CMV-infected	M.tb-uninfected	0.36	CD8 MAITS CD161+
CMV-infected	M.tb-uninfected	23.9088	TNF-a		CMV-uninfected	M.tb-infected	0.95	CD8 MAITS CD161+
CMV-infected	M.tb-uninfected	38.5588	TNF-a		CMV-infected	M.tb-uninfected	0.39	CD8 MAITS CD161+
CMV-infected	M.tb-uninfected	28.9817	TNF-a		CMV-infected	M.tb-uninfected	0.42	CD8 MAITS CD161+
CMV-infected	M.tb-uninfected	40.6082	TNF-a		CMV-infected	M.tb-uninfected	0.28	CD8 MAITS CD161+
CMV-infected	M.tb-uninfected	45.2502	TNF-a		CMV-infected	M.tb-uninfected	0.26	CD8 MAITS CD161+
CMV-infected	M.tb-infected	236.88	TNF-a		CMV-uninfected	M.tb-uninfected	0.93	CD8 MAITS CD161+
CMV-uninfected	M.tb-uninfected	39.2421	TNF-a		CMV-infected	M.tb-uninfected	0.29	CD8 MAITS CD161+
CMV-uninfected	M.tb-uninfected	34.594	TNF-a		CMV-infected	M.tb-uninfected	0.85	CD8 MAITS CD161+
CMV-uninfected	M.tb-uninfected	18.9641	TNF-a		CMV-infected	M.tb-uninfected	1.1	CD8 MAITS CD161+
CMV-uninfected	M.tb-uninfected	36.0983	TNF-a		CMV-infected	M.tb-infected	1.03	CD8 MAITS CD161+
CMV-infected	M.tb-uninfected	38.9688	TNF-a		CMV-uninfected	M.tb-uninfected	0.87	CD8 MAITS CD161+
CMV-uninfected	M.tb-uninfected	30.2144	TNF-a		CMV-infected	M.tb-infected	0.5	CD8 MAITS CD161+
CMV-uninfected	M.tb-uninfected	38.9688	TNF-a		CMV-infected	M.tb-uninfected	0.67	CD8 MAITS CD161+
CMV-infected	M.tb-uninfected	55.8846	TNF-a		CMV-infected	M.tb-uninfected	0.25	CD8 MAITS CD161+
CMV-infected	M.tb-infected	37.3288	TNF-a		CMV-infected	M.tb-uninfected	0.29	CD8 MAITS CD161+
CMV-infected	M.tb-infected	76.4242	TNF-a		CMV-infected	M.tb-uninfected	0.49	CD8 MAITS CD161+
CMV-uninfected	M.tb-uninfected	44.4313	TNF-a		CMV-infected	M.tb-uninfected	0.48	CD8 MAITS CD161+
CMV-infected	M.tb-uninfected	34.3204	TNF-a		CMV-infected	M.tb-uninfected	0.36	CD8 MAITS CD161+
CMV-infected	M.tb-uninfected	30.7621	TNF-a		CMV-uninfected	M.tb-infected	0.36	CD8 MAITS CD161+
CMV-uninfected	M.tb-uninfected	29.3926	TNF-a		CMV-uninfected	M.tb-uninfected	0.2	CD8 MAITS CD161+
CMV-infected	M.tb-infected	37.0554	TNF-a		CMV-uninfected	M.tb-uninfected	0.65	CD8 MAITS CD161+
CMV-uninfected	M.tb-uninfected	26.9261	TNF-a		CMV-uninfected	M.tb-uninfected	0.41	CD8 MAITS CD161+
CMV-infected	M.tb-uninfected	31.8574	TNF-a		CMV-infected	M.tb-uninfected	0.53	CD8 MAITS CD161+
CMV-infected	M.tb-uninfected	26.9261	TNF-a		CMV-uninfected	M.tb-uninfected	1.77	CD8 MAITS CD161+
CMV-infected	M.tb-uninfected	42.5201	TNF-a		CMV-uninfected	M.tb-infected	1.73	CD8 MAITS CD161+
CMV-uninfected	M.tb-uninfected	35.4146	TNF-a		CMV-infected	M.tb-uninfected	1.6	CD8 MAITS CD161+
CMV-uninfected	M.tb-uninfected	25.2807	TNF-a		CMV-uninfected	M.tb-uninfected	1.67	CD8 MAITS CD161+
CMV-infected	M.tb-uninfected	36.5085	TNF-a		CMV-uninfected	M.tb-uninfected	2.02	CD8 MAITS CD161+
CMV-infected	M.tb-uninfected	29.1187	TNF-a		CMV-infected	M.tb-infected	1.52	CD8 MAITS CD161+
CMV-infected	M.tb-uninfected	52.8871	TNF-a		CMV-infected	M.tb-uninfected	2.15	CD8 MAITS CD161+
CMV-infected	M.tb-infected	30.2144	TNF-a		CMV-uninfected	M.tb-uninfected	1.52	CD8 MAITS CD161+
CMV-uninfected	M.tb-uninfected	42.6567	TNF-a		CMV-infected	M.tb-infected	2.69	CD8 MAITS CD161+
CMV-uninfected	M.tb-uninfected	23.2226	TNF-a		CMV-infected	M.tb-uninfected	0.97	CD8 MAITS CD161+
CMV-uninfected	M.tb-uninfected	44.0219	TNF-a		CMV-infected	M.tb-uninfected	2.81	CD8 MAITS CD161+
CMV-uninfected	M.tb-uninfected	34.1836	TNF-a		CMV-infected	M.tb-infected	1.75	CD8 MAITS CD161+
CMV-infected	M.tb-uninfected	33.7732	TNF-a		CMV-uninfected	M.tb-uninfected	1.12	CD8 MAITS CD161+
CMV-uninfected	M.tb-infected	23.3599	TNF-a		CMV-uninfected	M.tb-infected	1.7	CD8 MAITS CD161+
CMV-infected	M.tb-uninfected	47.5696	TNF-a		CMV-infected	M.tb-uninfected	1.04	CD8 MAITS CD161+
CMV-infected	M.tb-uninfected	29.6666	TNF-a		CMV-uninfected	M.tb-uninfected	4.51	CD8 MAITS CD161+
CMV-infected	M.tb-uninfected	59.6976	TNF-a		CMV-infected	M.tb-uninfected	1.19	CD8 MAITS CD161+
CMV-infected	M.tb-uninfected	33.6364	TNF-a		CMV-uninfected	M.tb-uninfected	0.62	CD8 MAITS CD161+
CMV-infected	M.tb-infected	56.6828	TNF-a		CMV-uninfected	M.tb-uninfected	0.99	CD8 MAITS CD161+
CMV-infected	M.tb-uninfected	49.3936	TNF-a		CMV-infected	M.tb-infected	0.62	CD8 MAITS CD161+
CMV-infected	M.tb-uninfected	46.4259	TNF-a		CMV-infected	M.tb-uninfected	0.64	CD8 MAITS CD161+
CMV-infected	M.tb-uninfected	57.4025	TNF-a		CMV-uninfected	M.tb-infected	1.4	CD8 MAITS CD161+
CMV-infected	M.tb-infected	54.5141	TNF-a		CMV-uninfected	M.tb-uninfected	0.78	CD8 MAITS CD161+
CMV-uninfected	M.tb-uninfected	28.9888	TNF-a		CMV-uninfected	M.tb-uninfected	2.98	CD8 MAITS CD161+
CMV-infected	M.tb-uninfected	38.0808	TNF-a		CMV-uninfected	M.tb-uninfected	1.91	CD8 MAITS CD161+
CMV-infected	M.tb-infected	54.1512	TNF-a		CMV-infected	M.tb-uninfected	0.97	CD8 MAITS CD161+
CMV-infected	M.tb-uninfected	47.9138	TNF-a		CMV-uninfected	M.tb-uninfected	1.88	CD8 MAITS CD161+
CMV-infected	M.tb-uninfected	65.5734	TNF-a		CMV-infected	M.tb-uninfected	0.59	CD8 MAITS CD161+
CMV-infected	M.tb-uninfected	34.9674	TNF-a		CMV-infected	M.tb-uninfected	0.82	CD8 MAITS CD161+
CMV-uninfected	M.tb-infected	36.1405	TNF-a		CMV-uninfected	M.tb-uninfected	2	CD8 MAITS CD161+
CMV-infected	M.tb-uninfected	61.3337	TNF-a		CMV-infected	M.tb-uninfected	0.79	CD8 MAITS CD161+
CMV-uninfected	M.tb-uninfected	56.8629	TNF-a		CMV-uninfected	M.tb-uninfected	1.62	CD8 MAITS CD161+
CMV-uninfected	M.tb-uninfected	45.3046	TNF-a		CMV-infected	M.tb-uninfected	1.52	CD8 MAITS CD161+
CMV-uninfected	M.tb-uninfected	45.6789	TNF-a		CMV-uninfected	M.tb-uninfected	0.91	CD8 MAITS CD161+
CMV-infected	M.tb-uninfected	48.2845	TNF-a		CMV-infected	M.tb-uninfected	1.58	CD8 MAITS CD161+
CMV-infected	M.tb-infected	142.008	TNF-a		CMV-infected	M.tb-uninfected	10.31	CD163+ Monocytes (anti-Inflammatory)
CMV-infected	M.tb-uninfected	44.742	TNF-a		CMV-uninfected	M.tb-uninfected	51	CD163+ Monocytes (anti-Inflammatory)
CMV-uninfected	M.tb-uninfected	51.9648	TNF-a		CMV-infected	M.tb-infected	34.2	CD163+ Monocytes (anti-Inflammatory)
CMV-uninfected	M.tb-infected	24.8787	TNF-a		CMV-uninfected	M.tb-uninfected	0	CD163+ Monocytes (anti-Inflammatory)
CMV-infected	M.tb-uninfected	74.7774	TNF-a		CMV-uninfected	M.tb-uninfected	68.723	CD163+ Monocytes (anti-Inflammatory)
CMV-uninfected	M.tb-uninfected	40.5773	TNF-a		CMV-infected	M.tb-uninfected	64.6	CD163+ Monocytes (anti-Inflammatory)
CMV-infected	M.tb-uninfected	41.5302	TNF-a		CMV-infected	M.tb-uninfected	54.4057	CD163+ Monocytes (anti-Inflammatory)
CMV-uninfected	M.tb-uninfected	46.7987	TNF-a		CMV-infected	M.tb-infected	48.212	CD163+ Monocytes (anti-Inflammatory)
CMV-uninfected	M.tb-uninfected	44.9297	TNF-a		CMV-uninfected	M.tb-uninfected	57.8044	CD163+ Monocytes (anti-Inflammatory)
CMV-infected	M.tb-infected	75.9782	TNF-a		CMV-infected	M.tb-infected	35.5	CD163+ Monocytes (anti-Inflammatory)
CMV-infected	M.tb-uninfected	44.742	TNF-a		CMV-infected	M.tb-uninfected	51.612	CD163+ Monocytes (anti-Inflammatory)
CMV-uninfected	M.tb-uninfected	30.201	TNF-a		CMV-infected	M.tb-uninfected	46.7083	CD163+ Monocytes (anti-Inflammatory)
CMV-infected	M.tb-infected	36.9188	TNF-a		CMV-infected	M.tb-uninfected	46.212	CD163+ Monocytes (anti-Inflammatory)
CMV-infected	M.tb-uninfected	42.1001	TNF-a		CMV-infected	M.tb-infected	13.338	CD163+ Monocytes (anti-Inflammatory)
CMV-infected	M.tb-uninfected	43.4246	TNF-a		CMV-uninfected	M.tb-uninfected	63.51	CD163+ Monocytes (anti-Inflammatory)
CMV-infected	M.tb-uninfected	54.6954	TNF-a		CMV-infected	M.tb-uninfected	39.9042	CD163+ Monocytes (anti-Inflammatory)
CMV-uninfected	M.tb-uninfected	33.9845	TNF-a		CMV-infected	M.tb-uninfected	46.6	CD163+ Monocytes (anti-Inflammatory)
CMV-infected	M.tb-infected	39.2365	TNF-a		CMV-infected	M.tb-infected	50.7098	CD163+ Monocytes (anti-Inflammatory)
CMV-uninfected	M.tb-uninfected	38.4667	TNF-a		CMV-uninfected	M.tb-uninfected	36.1	CD163+ Monocytes (anti-Inflammatory)
CMV-uninfected	M.tb-infected	180.316	TNF-a		CMV-infected	M.tb-uninfected	51.814	CD163+ Monocytes (anti-Inflammatory)
CMV-infected	M.tb-uninfected	64.3418	TNF-a		CMV-infected	M.tb-uninfected	66.9	CD163+ Monocytes (anti-Inflammatory)
CMV-uninfected	M.tb-uninfected	56.5026	TNF-a		CMV-infected	M.tb-uninfected	34.011	CD163+ Monocytes (anti-Inflammatory)
CMV-infected	M.tb-uninfected	42.4793	TNF-a		CMV-infected	M.tb-uninfected	32.097	CD163+ Monocytes (anti-Inflammatory)
CMV-uninfected	M.tb-uninfected	43.8017	TNF-a		CMV-infected	M.tb-infected	41.619	CD163+ Monocytes (anti-Inflammatory)
CMV-uninfected	M.tb-uninfected	42.1001	TNF-a		CMV-uninfected	M.tb-uninfected	59.4027	CD163+ Monocytes (anti-Inflammatory)
CMV-infected	M.tb-infected	49.3936	TNF-a		CMV-uninfected	M.tb-uninfected	58.3	CD163+ Monocytes (anti-Inflammatory)
CMV-infected	M.tb-uninfected	53.2421	TNF-a		CMV-uninfected	M.tb-uninfected	58.8	CD163+ Monocytes (anti-Inflammatory)
CMV-infected	M.tb-uninfected	41.1495	TNF-a		CMV-uninfected	M.tb-uninfected	64.821	CD163+ Monocytes (anti-Inflammatory)
CMV-infected	M.tb-uninfected	43.0469	TNF-a		CMV-infected	M.tb-uninfected	55.4092	CD163+ Monocytes (anti-Inflammatory)
CMV-uninfected	M.tb-infected	34.5749	TNF-a		CMV-uninfected	M.tb-uninfected	59.312	CD163+ Monocytes (anti-Inflammatory)
CMV-uninfected	M.tb-uninfected	41.5302	TNF-a		CMV-uninfected	M.tb-uninfected	49	CD163+ Monocytes (anti-Inflammatory)
CMV-uninfected	M.tb-uninfected	46.4259	TNF-a		CMV-infected	M.tb-uninfected	59.0036	CD163+ Monocytes (anti-Inflammatory)
CMV-uninfected	M.tb-uninfected	26.1238	TNF-a		CMV-infected	M.tb-infected	43.619	CD163+ Monocytes (anti-Inflammatory)
CMV-infected	M.tb-uninfected	43.8017	TNF-a		CMV-infected	M.tb-uninfected	26	CD163+ Monocytes (anti-Inflammatory)
CMV-uninfected	M.tb-uninfected	36.1405	TNF-a		CMV-uninfected	M.tb-uninfected	29.3083	CD163+ Monocytes (anti-Inflammatory)
CMV-infected	M.tb-uninfected	64.8701	TNF-a		CMV-infected	M.tb-uninfected	59.4	CD163+ Monocytes (anti-Inflammatory)
CMV-infected	M.tb-uninfected	81.4283	TNF-a		CMV-uninfected	M.tb-uninfected	34.2	CD163+ Monocytes (anti-Inflammatory)
CMV-uninfected	M.tb-uninfected	34.7712	TNF-a		CMV-infected	M.tb-infected	67.8	CD163+ Monocytes (anti-Inflammatory)
CMV-infected	M.tb-infected	44.5543	TNF-a		CMV-uninfected	M.tb-uninfected	69.9061	CD163+ Monocytes (anti-Inflammatory)
CMV-infected	M.tb-uninfected	48.2845	TNF-a		CMV-infected	M.tb-uninfected	37.124	CD163+ Monocytes (anti-Inflammatory)
CMV-uninfected	M.tb-uninfected	52.6954	TNF-a		CMV-infected	M.tb-uninfected	48.003	CD163+ Monocytes (anti-Inflammatory)
CMV-infected	M.tb-uninfected	59.5523	TNF-a		CMV-infected	M.tb-uninfected	30.0071	CD163+ Monocytes (anti-Inflammatory)
CMV-uninfected	M.tb-uninfected	43.6132	TNF-a		CMV-uninfected	M.tb-uninfected	57.1	CD163+ Monocytes (anti-Inflammatory)
CMV-infected	M.tb-uninfected	55.6003	TNF-a		CMV-uninfected	M.tb-uninfected	60.611	CD163+ Monocytes (anti-Inflammatory)
CMV-infected	M.tb-uninfected	2.99	CD3+ MAITS		CMV-infected	M.tb-uninfected	41.63	CD163+ Monocytes (anti-Inflammatory)
CMV-uninfected	M.tb-uninfected	2.94	CD3+ MAITS		CMV-infected	M.tb-uninfected	50.5	CD163+ Monocytes (anti-Inflammatory)
CMV-infected	M.tb-infected	3.11	CD3+ MAITS		CMV-infected	M.tb-uninfected	45.9	CD163+ Monocytes (anti-Inflammatory)
CMV-uninfected	M.tb-uninfected	3.17	CD3+ MAITS		CMV-infected	M.tb-infected	48.7	CD163+ Monocytes (anti-Inflammatory)
CMV-infected	M.tb-uninfected	2.67	CD3+ MAITS		CMV-uninfected	M.tb-uninfected	38.947	CD163+ Monocytes (anti-Inflammatory)
CMV-infected	M.tb-uninfected	3.16	CD3+ MAITS		CMV-uninfected	M.tb-uninfected	69.1	CD163+ Monocytes (anti-Inflammatory)
CMV-infected	M.tb-infected	2.25	CD3+ MAITS		CMV-uninfected	M.tb-uninfected	45.1	CD163+ Monocytes (anti-Inflammatory)
CMV-uninfected	M.tb-uninfected	1.99	CD3+ MAITS		CMV-infected	M.tb-uninfected	46.1053	CD163+ Monocytes (anti-Inflammatory)
CMV-infected	M.tb-infected	3.79	CD3+ MAITS		CMV-uninfected	M.tb-infected	11.1	CD163+ Monocytes (anti-Inflammatory)
CMV-infected	M.tb-uninfected	3.49	CD3+ MAITS		CMV-infected	M.tb-uninfected	9.43688	CD163+ Monocytes (anti-Inflammatory)
CMV-infected	M.tb-uninfected	2.45	CD3+ MAITS		CMV-infected	M.tb-uninfected	7.13	CD163+ Monocytes (anti-Inflammatory)
CMV-infected	M.tb-uninfected	4.02	CD3+ MAITS		CMV-infected	M.tb-uninfected	23.5	CD163+ Monocytes (anti-Inflammatory)
CMV-infected	M.tb-infected	1.79	CD3+ MAITS		CMV-infected	M.tb-uninfected	5.152	CD163+ Monocytes (anti-Inflammatory)
CMV-uninfected	M.tb-uninfected	2.15	CD3+ MAITS		CMV-uninfected	M.tb-uninfected	21.2	CD163+ Monocytes (anti-Inflammatory)
CMV-infected	M.tb-uninfected	2.37	CD3+ MAITS		CMV-infected	M.tb-uninfected	32.912	CD163+ Monocytes (anti-Inflammatory)
CMV-infected	M.tb-uninfected	2.11	CD3+ MAITS		CMV-infected	M.tb-uninfected	43.214	CD163+ Monocytes (anti-Inflammatory)
CMV-infected	M.tb-infected	4.26	CD3+ MAITS		CMV-infected	M.tb-uninfected	50.922	CD163+ Monocytes (anti-Inflammatory)
CMV-uninfected	M.tb-uninfected	5.6	CD3+ MAITS		CMV-infected	M.tb-infected	51.315	CD163+ Monocytes (anti-Inflammatory)
CMV-infected	M.tb-uninfected	3.41	CD3+ MAITS		CMV-uninfected	M.tb-uninfected	49.6	CD163+ Monocytes (anti-Inflammatory)
CMV-infected	M.tb-uninfected	2.16	CD3+ MAITS		CMV-infected	M.tb-infected	39.9	CD163+ Monocytes (anti-Inflammatory)
CMV-infected	M.tb-uninfected	2.41	CD3+ MAITS		CMV-infected	M.tb-uninfected	18.52	CD163+ Monocytes (anti-Inflammatory)
CMV-infected	M.tb-uninfected	2.17	CD3+ MAITS		CMV-infected	M.tb-uninfected	15.871	CD163+ Monocytes (anti-Inflammatory)
CMV-infected	M.tb-uninfected	7.62	CD3+ MAITS		CMV-infected	M.tb-uninfected	81.38	CD163+ Monocytes (anti-Inflammatory)
CMV-infected	M.tb-infected	0.99	CD3+ MAITS		CMV-infected	M.tb-uninfected	52.415	CD163+ Monocytes (anti-Inflammatory)
CMV-uninfected	M.tb-uninfected	3.5	CD3+ MAITS		CMV-infected	M.tb-uninfected	51.3029	CD163+ Monocytes (anti-Inflammatory)
CMV-uninfected	M.tb-uninfected	2.23	CD3+ MAITS		CMV-infected	M.tb-uninfected	58.9	CD163+ Monocytes (anti-Inflammatory)
CMV-uninfected	M.tb-uninfected	1.74	CD3+ MAITS		CMV-uninfected	M.tb-infected	52.0063	CD163+ Monocytes (anti-Inflammatory)
CMV-uninfected	M.tb-uninfected	2.69	CD3+ MAITS		CMV-uninfected	M.tb-uninfected	66.9049	CD163+ Monocytes (anti-Inflammatory)
CMV-infected	M.tb-uninfected	3.36	CD3+ MAITS		CMV-uninfected	M.tb-uninfected	48.4074	CD163+ Monocytes (anti-Inflammatory)
CMV-uninfected	M.tb-uninfected	2.05	CD3+ MAITS		CMV-uninfected	M.tb-uninfected	36.3	CD163+ Monocytes (anti-Inflammatory)
CMV-uninfected	M.tb-uninfected	2.48	CD3+ MAITS		CMV-infected	M.tb-uninfected	52.9	CD163+ Monocytes (anti-Inflammatory)
CMV-infected	M.tb-uninfected	4.2	CD3+ MAITS		CMV-uninfected	M.tb-uninfected	17.692	CD163+ Monocytes (anti-Inflammatory)
CMV-infected	M.tb-infected	6.12	CD3+ MAITS		CMV-uninfected	M.tb-infected	51.834	CD163+ Monocytes (anti-Inflammatory)
CMV-infected	M.tb-uninfected	2.06	CD3+ MAITS		CMV-infected	M.tb-uninfected	56.215	CD163+ Monocytes (anti-Inflammatory)
CMV-uninfected	M.tb-uninfected	1.79	CD3+ MAITS		CMV-uninfected	M.tb-uninfected	48.711	CD163+ Monocytes (anti-Inflammatory)
CMV-infected	M.tb-uninfected	1.81	CD3+ MAITS		CMV-uninfected	M.tb-uninfected	56.5	CD163+ Monocytes (anti-Inflammatory)
CMV-uninfected	M.tb-uninfected	2.44	CD3+ MAITS		CMV-infected	M.tb-infected	37.445	CD163+ Monocytes (anti-Inflammatory)
CMV-infected	M.tb-infected	3.88	CD3+ MAITS		CMV-infected	M.tb-uninfected	58.3	CD163+ Monocytes (anti-Inflammatory)
CMV-uninfected	M.tb-uninfected	3.58	CD3+ MAITS		CMV-uninfected	M.tb-uninfected	49.726	CD163+ Monocytes (anti-Inflammatory)
CMV-infected	M.tb-uninfected	3.5	CD3+ MAITS		CMV-infected	M.tb-infected	46.313	CD163+ Monocytes (anti-Inflammatory)
CMV-infected	M.tb-uninfected	2.72	CD3+ MAITS		CMV-infected	M.tb-uninfected	55.3	CD163+ Monocytes (anti-Inflammatory)
CMV-infected	M.tb-uninfected	5.22	CD3+ MAITS		CMV-infected	M.tb-uninfected	34.021	CD163+ Monocytes (anti-Inflammatory)
CMV-uninfected	M.tb-uninfected	3.19	CD3+ MAITS		CMV-infected	M.tb-infected	39.226	CD163+ Monocytes (anti-Inflammatory)
CMV-uninfected	M.tb-uninfected	1.81	CD3+ MAITS		CMV-uninfected	M.tb-uninfected	63.427	CD163+ Monocytes (anti-Inflammatory)
CMV-infected	M.tb-uninfected	1.41	CD3+ MAITS		CMV-uninfected	M.tb-infected	56.925	CD163+ Monocytes (anti-Inflammatory)
CMV-infected	M.tb-uninfected	1.86	CD3+ MAITS		CMV-infected	M.tb-uninfected	19.8	CD163+ Monocytes (anti-Inflammatory)
CMV-infected	M.tb-uninfected	2.67	CD3+ MAITS		CMV-uninfected	M.tb-uninfected	54.1021	CD163+ Monocytes (anti-Inflammatory)
CMV-infected	M.tb-infected	2.84	CD3+ MAITS		CMV-infected	M.tb-uninfected	52.734	CD163+ Monocytes (anti-Inflammatory)
CMV-uninfected	M.tb-uninfected	3.22	CD3+ MAITS		CMV-uninfected	M.tb-uninfected	18	CD163+ Monocytes (anti-Inflammatory)
CMV-uninfected	M.tb-uninfected	1.49	CD3+ MAITS		CMV-uninfected	M.tb-uninfected	54.8042	CD163+ Monocytes (anti-Inflammatory)
CMV-uninfected	M.tb-uninfected	2.65	CD3+ MAITS		CMV-infected	M.tb-infected	39.212	CD163+ Monocytes (anti-Inflammatory)
CMV-infected	M.tb-uninfected	5.02	CD3+ MAITS		CMV-infected	M.tb-uninfected	37.6032	CD163+ Monocytes (anti-Inflammatory)
CMV-uninfected	M.tb-infected	2.76	CD3+ MAITS		CMV-uninfected	M.tb-infected	37.51	CD163+ Monocytes (anti-Inflammatory)
CMV-infected	M.tb-uninfected	3.75	CD3+ MAITS		CMV-uninfected	M.tb-uninfected	58.7091	CD163+ Monocytes (anti-Inflammatory)
CMV-infected	M.tb-uninfected	2.05	CD3+ MAITS		CMV-uninfected	M.tb-uninfected	59.5	CD163+ Monocytes (anti-Inflammatory)
CMV-infected	M.tb-uninfected	3.28	CD3+ MAITS		CMV-uninfected	M.tb-uninfected	64.245	CD163+ Monocytes (anti-Inflammatory)
CMV-infected	M.tb-uninfected	2.01	CD3+ MAITS		CMV-infected	M.tb-uninfected	42.913	CD163+ Monocytes (anti-Inflammatory)
CMV-uninfected	M.tb-uninfected	2.67	CD3+ MAITS		CMV-uninfected	M.tb-uninfected	68.2	CD163+ Monocytes (anti-Inflammatory)
CMV-infected	M.tb-uninfected	2.2	CD3+ MAITS		CMV-infected	M.tb-uninfected	55.106	CD163+ Monocytes (anti-Inflammatory)
CMV-infected	M.tb-uninfected	1.61	CD3+ MAITS		CMV-infected	M.tb-uninfected	61.5083	CD163+ Monocytes (anti-Inflammatory)
CMV-infected	M.tb-uninfected	2.46	CD3+ MAITS		CMV-uninfected	M.tb-uninfected	63.912	CD163+ Monocytes (anti-Inflammatory)
CMV-infected	M.tb-infected	5.65	CD3+ MAITS		CMV-infected	M.tb-uninfected	55.1	CD163+ Monocytes (anti-Inflammatory)
CMV-uninfected	M.tb-uninfected	2.07	CD3+ MAITS		CMV-uninfected	M.tb-uninfected	43	CD163+ Monocytes (anti-Inflammatory)
CMV-infected	M.tb-infected	2.32	CD3+ MAITS		CMV-infected	M.tb-uninfected	19.2079	CD163+ Monocytes (anti-Inflammatory)
CMV-infected	M.tb-uninfected	2.06	CD3+ MAITS		CMV-uninfected	M.tb-uninfected	20.2074	CD163+ Monocytes (anti-Inflammatory)
CMV-infected	M.tb-uninfected	2.7	CD3+ MAITS		CMV-infected	M.tb-uninfected	56.4056	CD163+ Monocytes (anti-Inflammatory)
CMV-infected	M.tb-uninfected	3.94	CD3+ MAITS		CMV-infected	M.tb-uninfected	0.2	Plasmoblasts1
CMV-infected	M.tb-uninfected	3.15	CD3+ MAITS		CMV-infected	M.tb-uninfected	5.31	Plasmoblasts1
CMV-infected	M.tb-uninfected	5.28	CD3+ MAITS		CMV-uninfected	M.tb-uninfected	2.31	Plasmoblasts1
CMV-infected	M.tb-uninfected	2.06	CD3+ MAITS		CMV-infected	M.tb-infected	1.07	Plasmoblasts1
CMV-uninfected	M.tb-infected	2.62	CD3+ MAITS		CMV-uninfected	M.tb-uninfected	3.47	Plasmoblasts1
CMV-uninfected	M.tb-uninfected	2.36	CD3+ MAITS		CMV-uninfected	M.tb-uninfected	3.62	Plasmoblasts1
CMV-uninfected	M.tb-uninfected	4.7	CD3+ MAITS		CMV-infected	M.tb-uninfected	1.67	Plasmoblasts1
CMV-uninfected	M.tb-uninfected	2.23	CD3+ MAITS		CMV-infected	M.tb-uninfected	1.36	Plasmoblasts1
CMV-infected	M.tb-uninfected	7.2	CD3+ MAITS		CMV-infected	M.tb-infected	3.28	Plasmoblasts1
CMV-uninfected	M.tb-uninfected	2.34	CD3+ MAITS		CMV-uninfected	M.tb-uninfected	1.37	Plasmoblasts1
CMV-uninfected	M.tb-infected	2.84	CD3+ MAITS		CMV-infected	M.tb-infected	2.02	Plasmoblasts1
CMV-infected	M.tb-uninfected	4.36	CD3+ MAITS		CMV-infected	M.tb-uninfected	1.42	Plasmoblasts1
CMV-uninfected	M.tb-uninfected	1.9	CD3+ MAITS		CMV-infected	M.tb-uninfected	1.63	Plasmoblasts1
CMV-uninfected	M.tb-uninfected	2.27	CD3+ MAITS		CMV-infected	M.tb-infected	0.5	Plasmoblasts1
CMV-infected	M.tb-infected	2.28	CD3+ MAITS		CMV-infected	M.tb-uninfected	2.41	Plasmoblasts1
CMV-infected	M.tb-uninfected	3.63	CD3+ MAITS		CMV-uninfected	M.tb-uninfected	1.55	Plasmoblasts1
CMV-uninfected	M.tb-uninfected	3.66	CD3+ MAITS		CMV-infected	M.tb-infected	0.32	Plasmoblasts1
CMV-infected	M.tb-infected	3.23	CD3+ MAITS		CMV-infected	M.tb-uninfected	2.46	Plasmoblasts1
CMV-infected	M.tb-uninfected	2.56	CD3+ MAITS		CMV-infected	M.tb-infected	1.82	Plasmoblasts1
CMV-infected	M.tb-uninfected	5.56	CD3+ MAITS		CMV-uninfected	M.tb-uninfected	2.96	Plasmoblasts1
CMV-infected	M.tb-infected	3.37	CD3+ MAITS		CMV-infected	M.tb-uninfected	3.04	Plasmoblasts1
CMV-uninfected	M.tb-uninfected	1.71	CD3+ MAITS		CMV-infected	M.tb-uninfected	2.88	Plasmoblasts1
CMV-uninfected	M.tb-infected	3.41	CD3+ MAITS		CMV-infected	M.tb-infected	2.02	Plasmoblasts1
CMV-infected	M.tb-uninfected	2.67	CD3+ MAITS		CMV-uninfected	M.tb-uninfected	1.23	Plasmoblasts1
CMV-uninfected	M.tb-uninfected	4.9	CD3+ MAITS		CMV-infected	M.tb-uninfected	3.59	Plasmoblasts1
CMV-infected	M.tb-uninfected	2.74	CD3+ MAITS		CMV-infected	M.tb-uninfected	1.17	Plasmoblasts1
CMV-uninfected	M.tb-uninfected	2.42	CD3+ MAITS		CMV-infected	M.tb-uninfected	2.62	Plasmoblasts1
CMV-uninfected	M.tb-uninfected	2.98	CD3+ MAITS		CMV-infected	M.tb-uninfected	4.45	Plasmoblasts1
CMV-infected	M.tb-infected	1.42	CD3+ MAITS		CMV-infected	M.tb-infected	3.17	Plasmoblasts1
CMV-infected	M.tb-uninfected	4.01	CD3+ MAITS		CMV-uninfected	M.tb-uninfected	2.74	Plasmoblasts1
CMV-uninfected	M.tb-infected	2.03	CD3+ MAITS		CMV-uninfected	M.tb-uninfected	5.94	Plasmoblasts1
CMV-uninfected	M.tb-uninfected	2.01	CD3+ MAITS		CMV-uninfected	M.tb-uninfected	2.06	Plasmoblasts1
CMV-uninfected	M.tb-uninfected	2.52	CD3+ MAITS		CMV-uninfected	M.tb-uninfected	3.08	Plasmoblasts1
CMV-uninfected	M.tb-uninfected	1.98	CD3+ MAITS		CMV-infected	M.tb-uninfected	1.89	Plasmoblasts1
CMV-infected	M.tb-uninfected	5.11	CD3+ MAITS		CMV-uninfected	M.tb-uninfected	1.79	Plasmoblasts1
CMV-uninfected	M.tb-uninfected	2.45	CD3+ MAITS		CMV-uninfected	M.tb-uninfected	3.91	Plasmoblasts1
CMV-infected	M.tb-uninfected	2.86	CD3+ MAITS		CMV-infected	M.tb-uninfected	8.79	Plasmoblasts1
CMV-infected	M.tb-uninfected	2.27	CD3+ MAITS		CMV-infected	M.tb-infected	2.39	Plasmoblasts1
CMV-uninfected	M.tb-uninfected	4.47	CD3+ MAITS		CMV-infected	M.tb-uninfected	1.06	Plasmoblasts1
CMV-infected	M.tb-uninfected	2.14	CD3+ MAITS		CMV-infected	M.tb-uninfected	1.05	Plasmoblasts1
CMV-uninfected	M.tb-uninfected	2.62	CD3+ MAITS		CMV-uninfected	M.tb-uninfected	2.13	Plasmoblasts1
CMV-infected	M.tb-uninfected	3.13	CD3+ MAITS		CMV-infected	M.tb-uninfected	1.7	Plasmoblasts1
CMV-uninfected	M.tb-uninfected	2.02	CD3+ MAITS		CMV-uninfected	M.tb-uninfected	2.04	Plasmoblasts1
CMV-infected	M.tb-uninfected	2.47	CD3+ MAITS		CMV-infected	M.tb-infected	3.26	Plasmoblasts1
CMV-uninfected	M.tb-infected	731.131	Complement C2		CMV-uninfected	M.tb-uninfected	2.99	Plasmoblasts1
CMV-infected	M.tb-uninfected	898.232	Complement C2		CMV-infected	M.tb-uninfected	2.33	Plasmoblasts1
CMV-infected	M.tb-uninfected	397.065	Complement C2		CMV-infected	M.tb-uninfected	2.27	Plasmoblasts1
CMV-infected	M.tb-uninfected	1064.55	Complement C2		CMV-infected	M.tb-uninfected	1.91	Plasmoblasts1
CMV-uninfected	M.tb-uninfected	397.065	Complement C2		CMV-uninfected	M.tb-uninfected	3.39	Plasmoblasts1
CMV-infected	M.tb-infected	563.754	Complement C2		CMV-uninfected	M.tb-uninfected	3.81	Plasmoblasts1
CMV-uninfected	M.tb-uninfected	480.235	Complement C2		CMV-infected	M.tb-uninfected	0.96	Plasmoblasts1
CMV-uninfected	M.tb-uninfected	563.754	Complement C2		CMV-infected	M.tb-uninfected	1.33	Plasmoblasts1
CMV-infected	M.tb-uninfected	814.755	Complement C2		CMV-infected	M.tb-uninfected	2.7	Plasmoblasts1
CMV-infected	M.tb-uninfected	563.754	Complement C2		CMV-infected	M.tb-infected	1.85	Plasmoblasts1
CMV-infected	M.tb-infected	1718.35	Complement C2		CMV-uninfected	M.tb-uninfected	1.56	Plasmoblasts1
CMV-uninfected	M.tb-uninfected	480.235	Complement C2		CMV-uninfected	M.tb-uninfected	2.01	Plasmoblasts1
CMV-infected	M.tb-infected	814.755	Complement C2		CMV-uninfected	M.tb-uninfected	1.31	Plasmoblasts1
CMV-infected	M.tb-uninfected	480.235	Complement C2		CMV-uninfected	M.tb-uninfected	2.75	Plasmoblasts1
CMV-infected	M.tb-uninfected	563.754	Complement C2		CMV-infected	M.tb-uninfected	1.72	Plasmoblasts1
CMV-infected	M.tb-infected	731.131	Complement C2		CMV-uninfected	M.tb-infected	3.23	Plasmoblasts1
CMV-infected	M.tb-uninfected	314.519	Complement C2		CMV-infected	M.tb-uninfected	1.52	Plasmoblasts1
CMV-uninfected	M.tb-uninfected	563.754	Complement C2		CMV-infected	M.tb-uninfected	0.62	Plasmoblasts1
CMV-uninfected	M.tb-uninfected	397.065	Complement C2		CMV-infected	M.tb-uninfected	1.76	Plasmoblasts1
CMV-infected	M.tb-infected	731.131	Complement C2		CMV-infected	M.tb-uninfected	1.27	Plasmoblasts1
CMV-infected	M.tb-uninfected	898.232	Complement C2		CMV-uninfected	M.tb-uninfected	2.22	Plasmoblasts1
CMV-infected	M.tb-infected	314.519	Complement C2		CMV-infected	M.tb-uninfected	2.26	Plasmoblasts1
CMV-uninfected	M.tb-uninfected	563.754	Complement C2		CMV-infected	M.tb-infected	1.84	Plasmoblasts1
CMV-infected	M.tb-uninfected	981.511	Complement C2		CMV-uninfected	M.tb-uninfected	3.78	Plasmoblasts1
CMV-infected	M.tb-uninfected	397.065	Complement C2		CMV-infected	M.tb-uninfected	3.26	Plasmoblasts1
CMV-infected	M.tb-infected	1229.83	Complement C2		CMV-infected	M.tb-uninfected	4.78	Plasmoblasts1
CMV-uninfected	M.tb-uninfected	814.755	Complement C2		CMV-infected	M.tb-uninfected	2.67	Plasmoblasts1
CMV-infected	M.tb-uninfected	480.235	Complement C2		CMV-infected	M.tb-infected	1.06	Plasmoblasts1
CMV-infected	M.tb-uninfected	1353.01	Complement C2		CMV-uninfected	M.tb-uninfected	2.29	Plasmoblasts1
CMV-infected	M.tb-uninfected	563.754	Complement C2		CMV-infected	M.tb-infected	2.06	Plasmoblasts1
CMV-infected	M.tb-uninfected	480.235	Complement C2		CMV-infected	M.tb-uninfected	1.08	Plasmoblasts1
CMV-infected	M.tb-uninfected	898.232	Complement C2		CMV-infected	M.tb-uninfected	1.88	Plasmoblasts1
CMV-infected	M.tb-infected	1637.71	Complement C2		CMV-infected	M.tb-uninfected	1.21	Plasmoblasts1
CMV-uninfected	M.tb-uninfected	397.065	Complement C2		CMV-infected	M.tb-uninfected	1.87	Plasmoblasts1
CMV-uninfected	M.tb-uninfected	480.235	Complement C2		CMV-infected	M.tb-uninfected	1.93	Plasmoblasts1
CMV-uninfected	M.tb-uninfected	480.235	Complement C2		CMV-infected	M.tb-uninfected	2.34	Plasmoblasts1
CMV-uninfected	M.tb-uninfected	490.559	Complement C2		CMV-uninfected	M.tb-infected	1.61	Plasmoblasts1
CMV-infected	M.tb-uninfected	613.732	Complement C2		CMV-infected	M.tb-uninfected	2.88	Plasmoblasts1
CMV-uninfected	M.tb-uninfected	676.499	Complement C2		CMV-uninfected	M.tb-uninfected	2.61	Plasmoblasts1
CMV-uninfected	M.tb-uninfected	1030.27	Complement C2		CMV-uninfected	M.tb-uninfected	3.35	Plasmoblasts1
CMV-infected	M.tb-uninfected	1193.83	Complement C2		CMV-uninfected	M.tb-uninfected	2.24	Plasmoblasts1
CMV-infected	M.tb-infected	371.725	Complement C2		CMV-infected	M.tb-uninfected	2.33	Plasmoblasts1
CMV-infected	M.tb-infected	803.766	Complement C2		CMV-infected	M.tb-infected	1.83	Plasmoblasts1
CMV-uninfected	M.tb-uninfected	551.702	Complement C2		CMV-infected	M.tb-uninfected	0.91	Plasmoblasts1
CMV-infected	M.tb-uninfected	676.499	Complement C2		CMV-uninfected	M.tb-uninfected	1.01	Plasmoblasts1
CMV-infected	M.tb-uninfected	480.235	Complement C2		CMV-uninfected	M.tb-infected	1.77	Plasmoblasts1
CMV-uninfected	M.tb-uninfected	480.235	Complement C2		CMV-infected	M.tb-uninfected	0.78	Plasmoblasts1
CMV-infected	M.tb-infected	814.755	Complement C2		CMV-uninfected	M.tb-uninfected	1.24	Plasmoblasts1
CMV-uninfected	M.tb-uninfected	563.754	Complement C2		CMV-infected	M.tb-uninfected	0.9	Plasmoblasts1
CMV-infected	M.tb-uninfected	2312.63	Complement C2		CMV-uninfected	M.tb-uninfected	1.61	Plasmoblasts1
CMV-infected	M.tb-uninfected	430.489	Complement C2		CMV-uninfected	M.tb-uninfected	1.89	Plasmoblasts1
CMV-infected	M.tb-uninfected	1588.92	Complement C2		CMV-infected	M.tb-infected	1.49	Plasmoblasts1
CMV-uninfected	M.tb-uninfected	613.732	Complement C2		CMV-infected	M.tb-uninfected	1.56	Plasmoblasts1
CMV-uninfected	M.tb-uninfected	803.766	Complement C2		CMV-uninfected	M.tb-uninfected	2.58	Plasmoblasts1
CMV-infected	M.tb-uninfected	551.702	Complement C2		CMV-infected	M.tb-infected	2.39	Plasmoblasts1
CMV-infected	M.tb-uninfected	430.489	Complement C2		CMV-infected	M.tb-uninfected	3.06	Plasmoblasts1
CMV-infected	M.tb-uninfected	739.877	Complement C2		CMV-infected	M.tb-uninfected	3.18	Plasmoblasts1
CMV-infected	M.tb-infected	490.559	Complement C2		CMV-infected	M.tb-uninfected	1.59	Plasmoblasts1
CMV-uninfected	M.tb-uninfected	1128.29	Complement C2		CMV-uninfected	M.tb-uninfected	2.4	Plasmoblasts1
CMV-uninfected	M.tb-uninfected	490.559	Complement C2		CMV-infected	M.tb-infected	1.82	Plasmoblasts1
CMV-infected	M.tb-uninfected	613.732	Complement C2		CMV-uninfected	M.tb-uninfected	1.23	Plasmoblasts1
CMV-uninfected	M.tb-infected	551.702	Complement C2		CMV-uninfected	M.tb-infected	2.21	Plasmoblasts1
CMV-infected	M.tb-uninfected	551.702	Complement C2		CMV-infected	M.tb-uninfected	1.49	Plasmoblasts1
CMV-infected	M.tb-uninfected	551.702	Complement C2		CMV-uninfected	M.tb-uninfected	1.98	Plasmoblasts1
CMV-infected	M.tb-uninfected	932.742	Complement C2		CMV-infected	M.tb-uninfected	1.65	Plasmoblasts1
CMV-infected	M.tb-uninfected	613.732	Complement C2		CMV-uninfected	M.tb-uninfected	5.09	Plasmoblasts1
CMV-uninfected	M.tb-uninfected	731.131	Complement C2		CMV-uninfected	M.tb-uninfected	9.53	Plasmoblasts1
CMV-infected	M.tb-uninfected	814.755	Complement C2		CMV-infected	M.tb-infected	11.1	Plasmoblasts1
CMV-infected	M.tb-infected	647.431	Complement C2		CMV-infected	M.tb-uninfected	6.07	Plasmoblasts1
CMV-uninfected	M.tb-uninfected	480.235	Complement C2		CMV-infected	M.tb-uninfected	6.08	Plasmoblasts1
CMV-infected	M.tb-uninfected	647.431	Complement C2		CMV-infected	M.tb-uninfected	7.8	Plasmoblasts1
CMV-infected	M.tb-uninfected	314.519	Complement C2		CMV-uninfected	M.tb-infected	5.89	Plasmoblasts1
CMV-infected	M.tb-uninfected	814.755	Complement C2		CMV-uninfected	M.tb-uninfected	7.06	Plasmoblasts1
CMV-infected	M.tb-infected	814.755	Complement C2		CMV-uninfected	M.tb-uninfected	7.41	Plasmoblasts1
CMV-uninfected	M.tb-uninfected	397.065	Complement C2		CMV-uninfected	M.tb-uninfected	4.91	Plasmoblasts1
CMV-infected	M.tb-uninfected	898.232	Complement C2		CMV-infected	M.tb-uninfected	7.45	Plasmoblasts1
CMV-infected	M.tb-infected	1229.83	Complement C2		CMV-uninfected	M.tb-uninfected	7.13	Plasmoblasts1
CMV-infected	M.tb-uninfected	480.235	Complement C2		CMV-infected	M.tb-uninfected	7.97	Plasmoblasts1
CMV-infected	M.tb-uninfected	647.431	Complement C2		CMV-infected	M.tb-uninfected	7.04	Plasmoblasts1
CMV-infected	M.tb-uninfected	613.732	Complement C2		CMV-uninfected	M.tb-uninfected	8.39	Plasmoblasts1
CMV-uninfected	M.tb-infected	1259.51	Complement C2		CMV-infected	M.tb-uninfected	12.9	Plasmoblasts1
CMV-infected	M.tb-uninfected	551.702	Complement C2		CMV-uninfected	M.tb-uninfected	4.3	Plasmoblasts1
CMV-uninfected	M.tb-uninfected	430.489	Complement C2		CMV-infected	M.tb-uninfected	10.2	Plasmoblasts1
CMV-uninfected	M.tb-uninfected	551.702	Complement C2		CMV-uninfected	M.tb-uninfected	6.88	Plasmoblasts1
CMV-uninfected	M.tb-uninfected	490.559	Complement C2		CMV-infected	M.tb-uninfected	5.1	Plasmoblasts1
CMV-infected	M.tb-uninfected	551.702	Complement C2		CMV-uninfected	M.tb-infected	0.457143	ML ratio
CMV-infected	M.tb-infected	1193.83	Complement C2		CMV-infected	M.tb-uninfected	0.893617	ML ratio
CMV-infected	M.tb-uninfected	676.499	Complement C2		CMV-infected	M.tb-uninfected	0.13147	ML ratio
CMV-uninfected	M.tb-uninfected	731.131	Complement C2		CMV-infected	M.tb-uninfected	0.198554	ML ratio
CMV-uninfected	M.tb-infected	551.702	Complement C2		CMV-uninfected	M.tb-uninfected	0.146712	ML ratio
CMV-uninfected	M.tb-uninfected	676.499	Complement C2		CMV-infected	M.tb-infected	0.305	ML ratio
CMV-uninfected	M.tb-uninfected	314.519	Complement C2		CMV-uninfected	M.tb-uninfected	0.104662	ML ratio
CMV-uninfected	M.tb-uninfected	480.235	Complement C2		CMV-uninfected	M.tb-uninfected	0.124913	ML ratio
CMV-infected	M.tb-infected	1229.83	Complement C2		CMV-infected	M.tb-uninfected	0.288421	ML ratio
CMV-infected	M.tb-uninfected	731.131	Complement C2		CMV-infected	M.tb-uninfected	0.263761	ML ratio
CMV-uninfected	M.tb-uninfected	563.754	Complement C2		CMV-infected	M.tb-infected	0.167844	ML ratio
CMV-infected	M.tb-infected	981.511	Complement C2		CMV-uninfected	M.tb-uninfected	0.39548	ML ratio
CMV-infected	M.tb-uninfected	647.431	Complement C2		CMV-infected	M.tb-infected	0.169451	ML ratio
CMV-infected	M.tb-uninfected	480.235	Complement C2		CMV-infected	M.tb-uninfected	0.345946	ML ratio
CMV-infected	M.tb-uninfected	480.235	Complement C2		CMV-infected	M.tb-uninfected	0.176327	ML ratio
CMV-uninfected	M.tb-uninfected	647.431	Complement C2		CMV-infected	M.tb-infected	0.368775	ML ratio
CMV-infected	M.tb-infected	1064.55	Complement C2		CMV-infected	M.tb-uninfected	0.235033	ML ratio
CMV-uninfected	M.tb-uninfected	731.131	Complement C2		CMV-uninfected	M.tb-uninfected	0.293296	ML ratio
CMV-uninfected	M.tb-infected	582.616	Complement C2		CMV-infected	M.tb-infected	0.0658974	ML ratio
CMV-uninfected	M.tb-uninfected	997.698	Complement C2		CMV-infected	M.tb-uninfected	0.0378092	ML ratio
CMV-uninfected	M.tb-uninfected	803.766	Complement C2		CMV-infected	M.tb-infected	0.171429	ML ratio
CMV-uninfected	M.tb-uninfected	430.489	Complement C2		CMV-uninfected	M.tb-uninfected	0.27451	ML ratio
CMV-infected	M.tb-infected	613.732	Complement C2		CMV-infected	M.tb-uninfected	0.236842	ML ratio
CMV-infected	M.tb-uninfected	676.499	Complement C2		CMV-infected	M.tb-uninfected	0.0711567	ML ratio
CMV-infected	M.tb-uninfected	613.732	Complement C2		CMV-infected	M.tb-infected	0.111364	ML ratio
CMV-infected	M.tb-uninfected	676.499	Complement C2		CMV-uninfected	M.tb-uninfected	0.263323	ML ratio
CMV-uninfected	M.tb-infected	490.559	Complement C2		CMV-infected	M.tb-uninfected	0.0928687	ML ratio
CMV-uninfected	M.tb-uninfected	490.559	Complement C2		CMV-infected	M.tb-uninfected	0.21345	ML ratio
CMV-uninfected	M.tb-uninfected	613.732	Complement C2		CMV-infected	M.tb-uninfected	0.139212	ML ratio
CMV-uninfected	M.tb-uninfected	371.725	Complement C2		CMV-infected	M.tb-uninfected	0.0791322	ML ratio
CMV-infected	M.tb-uninfected	551.702	Complement C2		CMV-infected	M.tb-infected	0.162306	ML ratio
CMV-uninfected	M.tb-uninfected	676.499	Complement C2		CMV-uninfected	M.tb-uninfected	0.361979	ML ratio
CMV-infected	M.tb-uninfected	708.118	Complement C2		CMV-uninfected	M.tb-uninfected	0.143114	ML ratio
CMV-infected	M.tb-uninfected	1391.13	Complement C2		CMV-uninfected	M.tb-uninfected	0.148463	ML ratio
CMV-uninfected	M.tb-uninfected	676.499	Complement C2		CMV-uninfected	M.tb-uninfected	0.299569	ML ratio
CMV-infected	M.tb-infected	490.559	Complement C2		CMV-infected	M.tb-uninfected	0.13358	ML ratio
CMV-infected	M.tb-uninfected	739.877	Complement C2		CMV-uninfected	M.tb-uninfected	0.308068	ML ratio
CMV-uninfected	M.tb-uninfected	868.078	Complement C2		CMV-uninfected	M.tb-uninfected	0.222611	ML ratio
CMV-infected	M.tb-uninfected	1193.83	Complement C2		CMV-infected	M.tb-uninfected	0.206376	ML ratio
CMV-uninfected	M.tb-uninfected	997.698	Complement C2		CMV-infected	M.tb-infected	0.311295	ML ratio
CMV-uninfected	M.tb-infected	11753.5	Complement C4		CMV-infected	M.tb-uninfected	0.233711	ML ratio
CMV-infected	M.tb-uninfected	10531.9	Complement C4		CMV-infected	M.tb-uninfected	0.384375	ML ratio
CMV-infected	M.tb-uninfected	10282.8	Complement C4		CMV-uninfected	M.tb-uninfected	0.187475	ML ratio
CMV-infected	M.tb-uninfected	9975.21	Complement C4		CMV-infected	M.tb-uninfected	0.163872	ML ratio
CMV-uninfected	M.tb-uninfected	10220.1	Complement C4		CMV-uninfected	M.tb-uninfected	0.250608	ML ratio
CMV-infected	M.tb-infected	13102.4	Complement C4		CMV-infected	M.tb-infected	0.0641541	ML ratio
CMV-uninfected	M.tb-uninfected	10553.4	Complement C4		CMV-uninfected	M.tb-uninfected	0.129053	ML ratio
CMV-uninfected	M.tb-uninfected	10319.6	Complement C4		CMV-infected	M.tb-uninfected	0.0801653	ML ratio
CMV-infected	M.tb-uninfected	13119.5	Complement C4		CMV-infected	M.tb-uninfected	0.472119	ML ratio
CMV-infected	M.tb-uninfected	13027.7	Complement C4		CMV-infected	M.tb-uninfected	0.261146	ML ratio
CMV-infected	M.tb-infected	11235	Complement C4		CMV-uninfected	M.tb-uninfected	0.134615	ML ratio
CMV-uninfected	M.tb-uninfected	10069.9	Complement C4		CMV-uninfected	M.tb-uninfected	0.0960345	ML ratio
CMV-infected	M.tb-infected	14159.4	Complement C4		CMV-infected	M.tb-uninfected	0.13125	ML ratio
CMV-infected	M.tb-uninfected	11115.6	Complement C4		CMV-infected	M.tb-uninfected	0.148124	ML ratio
CMV-infected	M.tb-uninfected	11087.3	Complement C4		CMV-infected	M.tb-uninfected	0.143856	ML ratio
CMV-infected	M.tb-infected	12123	Complement C4		CMV-infected	M.tb-infected	0.208753	ML ratio
CMV-infected	M.tb-uninfected	10542.7	Complement C4		CMV-uninfected	M.tb-uninfected	0.17971	ML ratio
CMV-uninfected	M.tb-uninfected	10947.2	Complement C4		CMV-uninfected	M.tb-uninfected	0.198718	ML ratio
CMV-uninfected	M.tb-uninfected	11598.5	Complement C4		CMV-uninfected	M.tb-uninfected	0.327456	ML ratio
CMV-infected	M.tb-infected	11922.9	Complement C4		CMV-uninfected	M.tb-uninfected	0.308782	ML ratio
CMV-infected	M.tb-uninfected	11059.1	Complement C4		CMV-infected	M.tb-uninfected	0.329975	ML ratio
CMV-infected	M.tb-infected	11501.4	Complement C4		CMV-uninfected	M.tb-infected	0.228745	ML ratio
CMV-uninfected	M.tb-uninfected	10537.3	Complement C4		CMV-infected	M.tb-uninfected	0.185843	ML ratio
CMV-infected	M.tb-uninfected	10526.6	Complement C4		CMV-infected	M.tb-uninfected	0.123214	ML ratio
CMV-infected	M.tb-uninfected	10467.8	Complement C4		CMV-infected	M.tb-uninfected	0.342657	ML ratio
CMV-infected	M.tb-infected	10039.1	Complement C4		CMV-infected	M.tb-uninfected	0.040708	ML ratio
CMV-uninfected	M.tb-uninfected	10199.3	Complement C4		CMV-uninfected	M.tb-uninfected	0.330623	ML ratio
CMV-infected	M.tb-uninfected	11126.9	Complement C4		CMV-infected	M.tb-uninfected	0.0993072	ML ratio
CMV-infected	M.tb-uninfected	10743.1	Complement C4		CMV-infected	M.tb-infected	0.259434	ML ratio
CMV-infected	M.tb-uninfected	9947.19	Complement C4		CMV-uninfected	M.tb-uninfected	0.448505	ML ratio
CMV-infected	M.tb-uninfected	9354.98	Complement C4		CMV-infected	M.tb-uninfected	0.227273	ML ratio
CMV-infected	M.tb-uninfected	11577.9	Complement C4		CMV-infected	M.tb-uninfected	0.0700935	ML ratio
CMV-infected	M.tb-infected	12339.7	Complement C4		CMV-infected	M.tb-uninfected	0.0729134	ML ratio
CMV-uninfected	M.tb-uninfected	14645.2	Complement C4		CMV-infected	M.tb-infected	0.415254	ML ratio
CMV-uninfected	M.tb-uninfected	11466.2	Complement C4		CMV-uninfected	M.tb-uninfected	0.133602	ML ratio
CMV-uninfected	M.tb-uninfected	9993.07	Complement C4		CMV-infected	M.tb-infected	0.313531	ML ratio
CMV-uninfected	M.tb-uninfected	10102.5	Complement C4		CMV-infected	M.tb-uninfected	0.106452	ML ratio
CMV-infected	M.tb-uninfected	9690.95	Complement C4		CMV-infected	M.tb-uninfected	0.121034	ML ratio
CMV-uninfected	M.tb-uninfected	10329.4	Complement C4		CMV-infected	M.tb-uninfected	0.6231	ML ratio
CMV-uninfected	M.tb-uninfected	11937.7	Complement C4		CMV-infected	M.tb-uninfected	0.39557	ML ratio
CMV-infected	M.tb-uninfected	9508.96	Complement C4		CMV-infected	M.tb-uninfected	0.433486	ML ratio
CMV-infected	M.tb-infected	10754.1	Complement C4		CMV-infected	M.tb-uninfected	0.0874517	ML ratio
CMV-infected	M.tb-infected	14679.1	Complement C4		CMV-uninfected	M.tb-infected	0.174822	ML ratio
CMV-uninfected	M.tb-uninfected	11300.6	Complement C4		CMV-infected	M.tb-uninfected	0.664596	ML ratio
CMV-infected	M.tb-uninfected	10626.1	Complement C4		CMV-uninfected	M.tb-uninfected	0.202652	ML ratio
CMV-infected	M.tb-uninfected	13119.5	Complement C4		CMV-uninfected	M.tb-uninfected	0.0988962	ML ratio
CMV-uninfected	M.tb-uninfected	16815.7	Complement C4		CMV-uninfected	M.tb-uninfected	0.128261	ML ratio
CMV-infected	M.tb-infected	10875	Complement C4		CMV-infected	M.tb-uninfected	0.116102	ML ratio
CMV-uninfected	M.tb-uninfected	9800.63	Complement C4		CMV-infected	M.tb-infected	0.0792157	ML ratio
CMV-infected	M.tb-uninfected	15356.9	Complement C4		CMV-infected	M.tb-uninfected	0.112625	ML ratio
CMV-infected	M.tb-uninfected	12902.6	Complement C4		CMV-uninfected	M.tb-uninfected	0.212214	ML ratio
CMV-infected	M.tb-uninfected	12990	Complement C4		CMV-uninfected	M.tb-infected	0.553459	ML ratio
CMV-uninfected	M.tb-uninfected	11035.1	Complement C4		CMV-infected	M.tb-uninfected	0.820896	ML ratio
CMV-uninfected	M.tb-uninfected	8957.13	Complement C4		CMV-infected	M.tb-uninfected	0.0955224	ML ratio
CMV-infected	M.tb-uninfected	10265.3	Complement C4		CMV-uninfected	M.tb-uninfected	0.219298	ML ratio
CMV-infected	M.tb-uninfected	12520.1	Complement C4		CMV-uninfected	M.tb-uninfected	0.188889	ML ratio
CMV-infected	M.tb-uninfected	10217.4	Complement C4		CMV-infected	M.tb-infected	0.265766	ML ratio
CMV-infected	M.tb-infected	15608.4	Complement C4		CMV-infected	M.tb-uninfected	0.150287	ML ratio
CMV-uninfected	M.tb-uninfected	11558.1	Complement C4		CMV-uninfected	M.tb-uninfected	0.218826	ML ratio
CMV-uninfected	M.tb-uninfected	12657.6	Complement C4		CMV-infected	M.tb-infected	0.312329	ML ratio
CMV-infected	M.tb-uninfected	8672.88	Complement C4		CMV-infected	M.tb-uninfected	0.108	ML ratio
CMV-uninfected	M.tb-infected	8491.74	Complement C4		CMV-infected	M.tb-uninfected	0.0821656	ML ratio
CMV-infected	M.tb-uninfected	12883.2	Complement C4		CMV-infected	M.tb-uninfected	0.483483	ML ratio
CMV-infected	M.tb-uninfected	11650.9	Complement C4		CMV-uninfected	M.tb-uninfected	0.288793	ML ratio
CMV-infected	M.tb-uninfected	13801	Complement C4		CMV-infected	M.tb-infected	0.134672	ML ratio
CMV-infected	M.tb-uninfected	10766.5	Complement C4		CMV-uninfected	M.tb-uninfected	0.358065	ML ratio
CMV-uninfected	M.tb-uninfected	10674.9	Complement C4		CMV-uninfected	M.tb-infected	0.285012	ML ratio
CMV-infected	M.tb-uninfected	10864	Complement C4		CMV-infected	M.tb-uninfected	0.114617	ML ratio
CMV-infected	M.tb-infected	14800.2	Complement C4		CMV-uninfected	M.tb-uninfected	0.464953	ML ratio
CMV-uninfected	M.tb-uninfected	10351.2	Complement C4		CMV-infected	M.tb-uninfected	0.137975	ML ratio
CMV-infected	M.tb-uninfected	11572	Complement C4		CMV-uninfected	M.tb-uninfected	0.210357	ML ratio
CMV-infected	M.tb-uninfected	10875	Complement C4		CMV-uninfected	M.tb-uninfected	0.253112	ML ratio
CMV-infected	M.tb-uninfected	13480.8	Complement C4		CMV-infected	M.tb-infected	0.5	ML ratio
CMV-infected	M.tb-infected	17390.3	Complement C4		CMV-infected	M.tb-uninfected	0.272727	ML ratio
CMV-uninfected	M.tb-uninfected	12473.7	Complement C4		CMV-infected	M.tb-uninfected	0.200411	ML ratio
CMV-infected	M.tb-uninfected	11524.8	Complement C4		CMV-infected	M.tb-uninfected	0.280665	ML ratio
CMV-infected	M.tb-infected	12002.5	Complement C4		CMV-uninfected	M.tb-infected	0.259701	ML ratio
CMV-infected	M.tb-uninfected	11822.8	Complement C4		CMV-uninfected	M.tb-uninfected	0.327982	ML ratio
CMV-infected	M.tb-uninfected	13340.3	Complement C4		CMV-uninfected	M.tb-uninfected	0.344221	ML ratio
CMV-infected	M.tb-uninfected	9844.67	Complement C4		CMV-uninfected	M.tb-uninfected	0.164136	ML ratio
CMV-uninfected	M.tb-infected	10912.7	Complement C4		CMV-infected	M.tb-uninfected	0.17359	ML ratio
CMV-infected	M.tb-uninfected	16789.4	Complement C4		CMV-uninfected	M.tb-uninfected	0.463087	ML ratio
CMV-uninfected	M.tb-uninfected	11162.9	Complement C4		CMV-infected	M.tb-uninfected	0.41791	ML ratio
CMV-uninfected	M.tb-uninfected	9852.4	Complement C4		CMV-infected	M.tb-uninfected	0.140458	ML ratio
CMV-uninfected	M.tb-uninfected	11615.5	Complement C4		CMV-uninfected	M.tb-uninfected	0.226207	ML ratio
CMV-infected	M.tb-uninfected	12633.8	Complement C4		CMV-infected	M.tb-uninfected	0.209091	ML ratio
CMV-infected	M.tb-infected	10414.1	Complement C4		CMV-uninfected	M.tb-uninfected	0.264489	ML ratio
CMV-infected	M.tb-uninfected	12295.5	Complement C4		CMV-infected	M.tb-uninfected	0.131136	ML ratio
CMV-uninfected	M.tb-uninfected	10316.9	Complement C4		CMV-uninfected	M.tb-uninfected	0.253951	ML ratio
CMV-uninfected	M.tb-infected	13530.9	Complement C4		CMV-infected	M.tb-uninfected	0.234158	ML ratio
CMV-uninfected	M.tb-uninfected	15596.9	Complement C4		CMV-uninfected	M.tb-infected	2499	MDC (CCL22)
CMV-uninfected	M.tb-uninfected	12110.6	Complement C4		CMV-infected	M.tb-uninfected	1309.69	MDC (CCL22)
CMV-uninfected	M.tb-uninfected	9591.67	Complement C4		CMV-infected	M.tb-uninfected	980.759	MDC (CCL22)
CMV-infected	M.tb-infected	11898.6	Complement C4		CMV-infected	M.tb-uninfected	991.879	MDC (CCL22)
CMV-infected	M.tb-uninfected	24268.8	Complement C4		CMV-uninfected	M.tb-uninfected	1331.17	MDC (CCL22)
CMV-uninfected	M.tb-uninfected	10883.3	Complement C4		CMV-infected	M.tb-infected	1774.14	MDC (CCL22)
CMV-infected	M.tb-infected	11235	Complement C4		CMV-uninfected	M.tb-uninfected	1731.9	MDC (CCL22)
CMV-infected	M.tb-uninfected	10930.5	Complement C4		CMV-uninfected	M.tb-uninfected	1019.55	MDC (CCL22)
CMV-infected	M.tb-uninfected	11586.7	Complement C4		CMV-infected	M.tb-uninfected	1235.88	MDC (CCL22)
CMV-infected	M.tb-uninfected	10975.1	Complement C4		CMV-infected	M.tb-uninfected	1429.05	MDC (CCL22)
CMV-uninfected	M.tb-uninfected	11315.4	Complement C4		CMV-infected	M.tb-infected	1776.68	MDC (CCL22)
CMV-infected	M.tb-infected	10591.1	Complement C4		CMV-uninfected	M.tb-uninfected	1265.83	MDC (CCL22)
CMV-uninfected	M.tb-uninfected	10958.3	Complement C4		CMV-infected	M.tb-infected	1124	MDC (CCL22)
CMV-uninfected	M.tb-infected	11214.4	Complement C4		CMV-infected	M.tb-uninfected	485.969	MDC (CCL22)
CMV-uninfected	M.tb-uninfected	11906.1	Complement C4		CMV-infected	M.tb-uninfected	1571.38	MDC (CCL22)
CMV-uninfected	M.tb-uninfected	12239.8	Complement C4		CMV-infected	M.tb-infected	1117.19	MDC (CCL22)
CMV-uninfected	M.tb-uninfected	10197.6	Complement C4		CMV-infected	M.tb-uninfected	809.522	MDC (CCL22)
CMV-infected	M.tb-infected	12662.4	Complement C4		CMV-uninfected	M.tb-uninfected	1313.5	MDC (CCL22)
CMV-infected	M.tb-uninfected	10552.3	Complement C4		CMV-uninfected	M.tb-uninfected	1526.07	MDC (CCL22)
CMV-infected	M.tb-uninfected	15322.9	Complement C4		CMV-infected	M.tb-infected	2026.17	MDC (CCL22)
CMV-infected	M.tb-uninfected	14679.1	Complement C4		CMV-infected	M.tb-uninfected	1674.77	MDC (CCL22)
CMV-uninfected	M.tb-infected	14123.2	Complement C4		CMV-infected	M.tb-infected	1366.25	MDC (CCL22)
CMV-uninfected	M.tb-uninfected	10458.6	Complement C4		CMV-uninfected	M.tb-uninfected	1943.43	MDC (CCL22)
CMV-uninfected	M.tb-uninfected	10950.6	Complement C4		CMV-infected	M.tb-uninfected	1734.78	MDC (CCL22)
CMV-uninfected	M.tb-uninfected	7575.53	Complement C4		CMV-infected	M.tb-uninfected	999.298	MDC (CCL22)
CMV-infected	M.tb-uninfected	12710.1	Complement C4		CMV-infected	M.tb-infected	748.872	MDC (CCL22)
CMV-uninfected	M.tb-uninfected	10446.5	Complement C4		CMV-uninfected	M.tb-uninfected	280.815	MDC (CCL22)
CMV-infected	M.tb-uninfected	8557.6	Complement C4		CMV-infected	M.tb-uninfected	1748.85	MDC (CCL22)
CMV-infected	M.tb-uninfected	12473	Complement C4		CMV-infected	M.tb-uninfected	1394.81	MDC (CCL22)
CMV-uninfected	M.tb-uninfected	11847.5	Complement C4		CMV-infected	M.tb-uninfected	1244.82	MDC (CCL22)
CMV-infected	M.tb-infected	10301.3	Complement C4		CMV-infected	M.tb-uninfected	1051.34	MDC (CCL22)
CMV-infected	M.tb-uninfected	13987.3	Complement C4		CMV-infected	M.tb-uninfected	916.891	MDC (CCL22)
CMV-uninfected	M.tb-uninfected	12671.9	Complement C4		CMV-infected	M.tb-infected	1560.74	MDC (CCL22)
CMV-infected	M.tb-uninfected	18296.4	Complement C4		CMV-uninfected	M.tb-uninfected	1376.69	MDC (CCL22)
CMV-uninfected	M.tb-uninfected	11659.8	Complement C4		CMV-uninfected	M.tb-uninfected	1846.4	MDC (CCL22)
					CMV-uninfected	M.tb-uninfected	2359.39	MDC (CCL22)
					CMV-uninfected	M.tb-uninfected	1668.32	MDC (CCL22)
					CMV-infected	M.tb-uninfected	762.858	MDC (CCL22)
					CMV-uninfected	M.tb-uninfected	951.481	MDC (CCL22)
					CMV-uninfected	M.tb-uninfected	1332.21	MDC (CCL22)
					CMV-infected	M.tb-uninfected	1709.22	MDC (CCL22)
					CMV-infected	M.tb-infected	1797.33	MDC (CCL22)
					CMV-infected	M.tb-infected	1357.9	MDC (CCL22)
					CMV-uninfected	M.tb-uninfected	182.653	MDC (CCL22)
					CMV-infected	M.tb-uninfected	1567.12	MDC (CCL22)
					CMV-infected	M.tb-uninfected	998.623	MDC (CCL22)
					CMV-uninfected	M.tb-uninfected	902.472	MDC (CCL22)
					CMV-infected	M.tb-infected	1050.66	MDC (CCL22)
					CMV-uninfected	M.tb-uninfected	2676.34	MDC (CCL22)
					CMV-infected	M.tb-uninfected	817.197	MDC (CCL22)
					CMV-infected	M.tb-uninfected	610.487	MDC (CCL22)
					CMV-infected	M.tb-uninfected	1621.87	MDC (CCL22)
					CMV-uninfected	M.tb-uninfected	1239.66	MDC (CCL22)
					CMV-uninfected	M.tb-uninfected	1311.07	MDC (CCL22)
					CMV-infected	M.tb-uninfected	1443.75	MDC (CCL22)
					CMV-infected	M.tb-uninfected	992.553	MDC (CCL22)
					CMV-infected	M.tb-uninfected	1248.61	MDC (CCL22)
					CMV-infected	M.tb-infected	1091.01	MDC (CCL22)
					CMV-uninfected	M.tb-uninfected	1899.38	MDC (CCL22)
					CMV-uninfected	M.tb-uninfected	1837.3	MDC (CCL22)
					CMV-uninfected	M.tb-uninfected	1527.84	MDC (CCL22)
					CMV-uninfected	M.tb-uninfected	1384.35	MDC (CCL22)
					CMV-infected	M.tb-uninfected	1143.77	MDC (CCL22)
					CMV-uninfected	M.tb-infected	1001.66	MDC (CCL22)
					CMV-infected	M.tb-uninfected	943.414	MDC (CCL22)
					CMV-infected	M.tb-uninfected	619.138	MDC (CCL22)
					CMV-infected	M.tb-uninfected	1195.38	MDC (CCL22)
					CMV-infected	M.tb-uninfected	1332.55	MDC (CCL22)
					CMV-infected	M.tb-infected	1417.22	MDC (CCL22)
					CMV-infected	M.tb-uninfected	1204.09	MDC (CCL22)
					CMV-infected	M.tb-uninfected	1697.74	MDC (CCL22)
					CMV-infected	M.tb-uninfected	1582.74	MDC (CCL22)
					CMV-infected	M.tb-infected	1149.08	MDC (CCL22)
					CMV-uninfected	M.tb-uninfected	2021.58	MDC (CCL22)
					CMV-infected	M.tb-uninfected	1253.31	MDC (CCL22)
					CMV-infected	M.tb-infected	501.405	MDC (CCL22)
					CMV-infected	M.tb-uninfected	1044.86	MDC (CCL22)
					CMV-infected	M.tb-uninfected	1880.43	MDC (CCL22)
					CMV-infected	M.tb-uninfected	1707.47	MDC (CCL22)
					CMV-uninfected	M.tb-infected	1755.79	MDC (CCL22)
					CMV-infected	M.tb-uninfected	864.706	MDC (CCL22)
					CMV-uninfected	M.tb-uninfected	1517.76	MDC (CCL22)
					CMV-uninfected	M.tb-uninfected	1443.1	MDC (CCL22)
					CMV-uninfected	M.tb-uninfected	1252.92	MDC (CCL22)
					CMV-infected	M.tb-uninfected	925.264	MDC (CCL22)
					CMV-infected	M.tb-infected	2325.51	MDC (CCL22)
					CMV-infected	M.tb-uninfected	1058.95	MDC (CCL22)
					CMV-uninfected	M.tb-uninfected	1572.69	MDC (CCL22)
					CMV-uninfected	M.tb-infected	1204.88	MDC (CCL22)
					CMV-infected	M.tb-uninfected	1093.41	MDC (CCL22)
					CMV-uninfected	M.tb-uninfected	1457.45	MDC (CCL22)
					CMV-infected	M.tb-uninfected	1501.76	MDC (CCL22)
					CMV-uninfected	M.tb-uninfected	1246.22	MDC (CCL22)
					CMV-uninfected	M.tb-uninfected	1114.57	MDC (CCL22)
					CMV-infected	M.tb-infected	886.198	MDC (CCL22)
					CMV-infected	M.tb-uninfected	1447.08	MDC (CCL22)
					CMV-uninfected	M.tb-uninfected	1373.93	MDC (CCL22)
					CMV-infected	M.tb-infected	1070.3	MDC (CCL22)
					CMV-infected	M.tb-uninfected	779.425	MDC (CCL22)
					CMV-infected	M.tb-uninfected	756.3	MDC (CCL22)
					CMV-infected	M.tb-uninfected	830.695	MDC (CCL22)
					CMV-uninfected	M.tb-uninfected	1066.78	MDC (CCL22)
					CMV-infected	M.tb-infected	1521.37	MDC (CCL22)
					CMV-uninfected	M.tb-uninfected	1530.18	MDC (CCL22)
					CMV-uninfected	M.tb-infected	2219.75	MDC (CCL22)
					CMV-infected	M.tb-uninfected	1726.13	MDC (CCL22)
					CMV-uninfected	M.tb-uninfected	1463.43	MDC (CCL22)
					CMV-infected	M.tb-uninfected	642.518	MDC (CCL22)
					CMV-uninfected	M.tb-uninfected	1985.94	MDC (CCL22)
					CMV-uninfected	M.tb-uninfected	1637.1	MDC (CCL22)
					CMV-infected	M.tb-infected	1006.15	MDC (CCL22)
					CMV-infected	M.tb-uninfected	1271.85	MDC (CCL22)
					CMV-infected	M.tb-uninfected	1352.51	MDC (CCL22)
					CMV-infected	M.tb-uninfected	1025.31	MDC (CCL22)
					CMV-uninfected	M.tb-infected	887.761	MDC (CCL22)
					CMV-uninfected	M.tb-uninfected	802.527	MDC (CCL22)
					CMV-uninfected	M.tb-uninfected	714.68	MDC (CCL22)
					CMV-uninfected	M.tb-uninfected	1149.08	MDC (CCL22)
					CMV-infected	M.tb-uninfected	969.02	MDC (CCL22)
					CMV-uninfected	M.tb-uninfected	1330.34	MDC (CCL22)
					CMV-infected	M.tb-uninfected	1028.04	MDC (CCL22)
					CMV-infected	M.tb-uninfected	1956.6	MDC (CCL22)
					CMV-uninfected	M.tb-uninfected	1671.43	MDC (CCL22)
					CMV-infected	M.tb-infected	1023.74	MDC (CCL22)
					CMV-infected	M.tb-uninfected	1561.45	MDC (CCL22)
					CMV-uninfected	M.tb-uninfected	1359.65	MDC (CCL22)
					CMV-infected	M.tb-uninfected	1594.4	MDC (CCL22)
					CMV-uninfected	M.tb-uninfected	937.765	MDC (CCL22)
[truncated: 557 more rows]

## Sheet: Fig S4
Fig. S4a: Cluster				Fig. S4a: Similarity matrix
GO Term: ID	GO Term: Name	Cluster			GO:0006958	GO:0002455	GO:0006956	GO:0016064	GO:0019724	GO:0006959	GO:0030449	GO:0002429	GO:0002433	GO:0038096	GO:0038094	GO:0002460	GO:0002431	GO:0002449	GO:0002920	GO:0002768	GO:0038095	GO:0002377	GO:0038093	GO:0002440	GO:0050853	GO:0050864	GO:0050871	GO:0002697	GO:0042113	GO:0050851	GO:0050900	GO:0051251	GO:0051249	GO:0002696
GO:0006958	complement activation, classical pathway	1		GO:0006958	1	0.719	0.787	0.596	0.572	0.408	0.664	0.413	0.309	0.349	0.236	0.405	0.385	0.379	0.492	0.292	0.236	0.129	0.261	0.167	0.362	0.147	0.173	0.36	0.099	0.385	0.133	0.211	0.181	0.265
GO:0002455	humoral immune response mediated by circulating immunoglobulin	1		GO:0002455	0.719	1	0.414	0.829	0.768	0.593	0.31	0.17	0.236	0.177	0.178	0.584	0.168	0.488	0.384	0.192	0.178	0.173	0.184	0.226	0.165	0.086	0.072	0.235	0.13	0.168	0.168	0.084	0.101	0.101
GO:0006956	complement activation	1		GO:0006956	0.787	0.414	1	0.285	0.308	0.522	0.849	0.536	0.393	0.463	0.325	0.296	0.519	0.259	0.62	0.373	0.325	0.17	0.346	0.213	0.505	0.191	0.224	0.451	0.133	0.519	0.166	0.264	0.227	0.322
GO:0016064	immunoglobulin mediated immune response	1		GO:0016064	0.596	0.829	0.285	1	0.889	0.371	0.2	0.132	0.211	0.15	0.127	0.626	0.123	0.584	0.218	0.152	0.127	0.164	0.139	0.227	0.116	0.068	0.056	0.246	0.113	0.123	0.161	0.069	0.085	0.088
GO:0019724	B cell mediated immunity	1		GO:0019724	0.572	0.768	0.308	0.889	1	0.39	0.224	0.15	0.233	0.172	0.152	0.677	0.144	0.63	0.239	0.172	0.152	0.171	0.161	0.231	0.14	0.077	0.063	0.26	0.123	0.144	0.166	0.076	0.093	0.095
GO:0006959	humoral immune response	1		GO:0006959	0.408	0.593	0.522	0.371	0.39	1	0.401	0.261	0.265	0.207	0.307	0.56	0.272	0.244	0.612	0.3	0.307	0.3	0.304	0.388	0.282	0.14	0.111	0.235	0.222	0.272	0.256	0.126	0.158	0.146
GO:0030449	regulation of complement activation	1		GO:0030449	0.664	0.31	0.849	0.2	0.224	0.401	1	0.475	0.368	0.403	0.315	0.22	0.453	0.188	0.688	0.36	0.315	0.127	0.335	0.164	0.435	0.194	0.213	0.544	0.097	0.453	0.131	0.251	0.227	0.304
GO:0002429	immune response-activating cell surface receptor signaling pathway	2		GO:0002429	0.413	0.17	0.536	0.132	0.15	0.261	0.475	1	0.617	0.721	0.645	0.207	0.935	0.103	0.416	0.798	0.645	0.128	0.713	0.166	0.882	0.22	0.231	0.276	0.139	0.935	0.168	0.277	0.265	0.343
GO:0002433	immune response-regulating cell surface receptor signaling pathway involved in phagocytosis	2		GO:0002433	0.309	0.236	0.393	0.211	0.233	0.265	0.368	0.617	1	0.781	0.633	0.214	0.578	0.216	0.41	0.78	0.633	0.141	0.699	0.176	0.546	0.231	0.184	0.383	0.158	0.578	0.212	0.214	0.274	0.257
GO:0038096	Fc-gamma receptor signaling pathway involved in phagocytosis	2		GO:0038096	0.349	0.177	0.463	0.15	0.172	0.207	0.403	0.721	0.781	1	0.642	0.162	0.736	0.156	0.326	0.616	0.537	0.105	0.618	0.135	0.576	0.174	0.178	0.3	0.115	0.641	0.165	0.219	0.213	0.276
GO:0038094	Fc-gamma receptor signaling pathway	2		GO:0038094	0.236	0.178	0.325	0.127	0.152	0.307	0.315	0.645	0.633	0.642	1	0.231	0.596	0.102	0.468	0.864	0.81	0.137	0.912	0.191	0.554	0.225	0.165	0.319	0.142	0.596	0.181	0.204	0.283	0.26
GO:0002460	adaptive immune response based on somatic recombination of immune receptors built from immunoglobulin superfamily domains	1		GO:0002460	0.405	0.584	0.296	0.626	0.677	0.56	0.22	0.207	0.214	0.162	0.231	1	0.21	0.198	0.333	0.239	0.231	0.251	0.235	0.334	0.212	0.11	0.088	0.197	0.18	0.21	0.221	0.103	0.128	0.123
GO:0002431	Fc receptor mediated stimulatory signaling pathway	2		GO:0002431	0.385	0.168	0.519	0.123	0.144	0.272	0.453	0.935	0.578	0.736	0.596	0.21	1	0.102	0.418	0.773	0.596	0.131	0.676	0.175	0.789	0.209	0.215	0.285	0.136	0.856	0.169	0.266	0.26	0.338
GO:0002449	lymphocyte mediated immunity	1		GO:0002449	0.379	0.488	0.259	0.584	0.63	0.244	0.188	0.103	0.216	0.156	0.102	0.198	0.102	1	0.143	0.106	0.102	0.267	0.104	0.357	0.101	0.115	0.091	0.381	0.19	0.102	0.231	0.106	0.134	0.127
GO:0002920	regulation of humoral immune response	1		GO:0002920	0.492	0.384	0.62	0.218	0.239	0.612	0.688	0.416	0.41	0.326	0.468	0.333	0.418	0.143	1	0.501	0.468	0.179	0.483	0.234	0.419	0.25	0.191	0.426	0.134	0.418	0.173	0.219	0.292	0.259
GO:0002768	immune response-regulating cell surface receptor signaling pathway	2		GO:0002768	0.292	0.192	0.373	0.152	0.172	0.3	0.36	0.798	0.78	0.616	0.864	0.239	0.773	0.106	0.501	1	0.864	0.134	0.925	0.177	0.752	0.265	0.207	0.318	0.155	0.773	0.186	0.241	0.315	0.289
GO:0038095	Fc-epsilon receptor signaling pathway	2		GO:0038095	0.236	0.178	0.325	0.127	0.152	0.307	0.315	0.645	0.633	0.537	0.81	0.231	0.596	0.102	0.468	0.864	1	0.137	0.912	0.191	0.554	0.225	0.165	0.319	0.142	0.596	0.181	0.204	0.283	0.26
GO:0002377	immunoglobulin production	1		GO:0002377	0.129	0.173	0.17	0.164	0.171	0.3	0.127	0.128	0.141	0.105	0.137	0.251	0.131	0.267	0.179	0.134	0.137	1	0.136	0.788	0.133	0.148	0.116	0.252	0.24	0.131	0.273	0.131	0.167	0.153
GO:0038093	Fc receptor signaling pathway	2		GO:0038093	0.261	0.184	0.346	0.139	0.161	0.304	0.335	0.713	0.699	0.618	0.912	0.235	0.676	0.104	0.483	0.925	0.912	0.136	1	0.185	0.643	0.243	0.183	0.318	0.148	0.676	0.183	0.22	0.297	0.273
GO:0002440	production of molecular mediator of immune response	1		GO:0002440	0.167	0.226	0.213	0.227	0.231	0.388	0.164	0.166	0.176	0.135	0.191	0.334	0.175	0.357	0.234	0.177	0.191	0.788	0.185	1	0.183	0.198	0.154	0.323	0.32	0.175	0.336	0.17	0.217	0.192
GO:0050853	B cell receptor signaling pathway	2		GO:0050853	0.362	0.165	0.505	0.116	0.14	0.282	0.435	0.882	0.546	0.576	0.554	0.212	0.789	0.101	0.419	0.752	0.554	0.133	0.643	0.183	1	0.2	0.202	0.293	0.133	0.922	0.17	0.257	0.255	0.335
GO:0050864	regulation of B cell activation	3		GO:0050864	0.147	0.086	0.191	0.068	0.077	0.14	0.194	0.22	0.231	0.174	0.225	0.11	0.209	0.115	0.25	0.265	0.225	0.148	0.243	0.198	0.2	1	0.761	0.355	0.618	0.209	0.186	0.641	0.856	0.559
GO:0050871	positive regulation of B cell activation	3		GO:0050871	0.173	0.072	0.224	0.056	0.063	0.111	0.213	0.231	0.184	0.178	0.165	0.088	0.215	0.091	0.191	0.207	0.165	0.116	0.183	0.154	0.202	0.761	1	0.27	0.495	0.215	0.154	0.854	0.664	0.753
GO:0002697	regulation of immune effector process	1		GO:0002697	0.36	0.235	0.451	0.246	0.26	0.235	0.544	0.276	0.383	0.3	0.319	0.197	0.285	0.381	0.426	0.318	0.319	0.252	0.318	0.323	0.293	0.355	0.27	1	0.191	0.285	0.226	0.301	0.401	0.344
GO:0042113	B cell activation	3		GO:0042113	0.099	0.13	0.133	0.113	0.123	0.222	0.097	0.139	0.158	0.115	0.142	0.18	0.136	0.19	0.134	0.155	0.142	0.24	0.148	0.32	0.133	0.618	0.495	0.191	1	0.136	0.273	0.406	0.506	0.344
GO:0050851	antigen receptor-mediated signaling pathway	2		GO:0050851	0.385	0.168	0.519	0.123	0.144	0.272	0.453	0.935	0.578	0.641	0.596	0.21	0.856	0.102	0.418	0.773	0.596	0.131	0.676	0.175	0.922	0.209	0.215	0.285	0.136	1	0.169	0.266	0.26	0.338
GO:0050900	leukocyte migration	1		GO:0050900	0.133	0.168	0.166	0.161	0.166	0.256	0.131	0.168	0.212	0.165	0.181	0.221	0.169	0.231	0.173	0.186	0.181	0.273	0.183	0.336	0.17	0.186	0.154	0.226	0.273	0.169	1	0.172	0.208	0.197
GO:0051251	positive regulation of lymphocyte activation	3		GO:0051251	0.211	0.084	0.264	0.069	0.076	0.126	0.251	0.277	0.214	0.219	0.204	0.103	0.266	0.106	0.219	0.241	0.204	0.131	0.22	0.17	0.257	0.641	0.854	0.301	0.406	0.266	0.172	1	0.763	0.855
GO:0051249	regulation of lymphocyte activation	3		GO:0051249	0.181	0.101	0.227	0.085	0.093	0.158	0.227	0.265	0.274	0.213	0.283	0.128	0.26	0.134	0.292	0.315	0.283	0.167	0.297	0.217	0.255	0.856	0.664	0.401	0.506	0.26	0.208	0.763	1	0.645
GO:0002696	positive regulation of leukocyte activation	3		GO:0002696	0.265	0.101	0.322	0.088	0.095	0.146	0.304	0.343	0.257	0.276	0.26	0.123	0.338	0.127	0.259	0.289	0.26	0.153	0.273	0.192	0.335	0.559	0.753	0.344	0.344	0.338	0.197	0.855	0.645	1
Fig. S4b: Cluster				Fig. S4b: Similarity matrix
GO Term: ID	GO Term: Name	Cluster			GO:0002431	GO:0016064	GO:0006958	GO:0002449	GO:0002697	GO:0030449	GO:0002920	GO:0051607	GO:0042113	GO:0002377	GO:0002696	GO:0006959	GO:0050900	GO:0034341	GO:0042119	GO:0002283	GO:0043312	GO:0002446	GO:0019882	GO:0032479	GO:0045088	GO:0032606	GO:0050688	GO:0050663	GO:0002683	GO:0050707	GO:1902105	GO:0002577	GO:0042108	GO:0045621	GO:0030098	GO:0042089
GO:0002431	Fc receptor mediated stimulatory signaling pathway	1		GO:0002431	1	0.123	0.385	0.102	0.285	0.453	0.418	0.117	0.136	0.131	0.338	0.272	0.169	0.153	0.112	0.142	0.107	0.083	0.175	0.088	0.285	0.048	0.192	0.103	0.308	0.155	0.208	0.285	0.082	0.151	0.1	0.035
GO:0016064	immunoglobulin mediated immune response	2		GO:0016064	0.123	1	0.596	0.584	0.246	0.2	0.218	0.225	0.113	0.164	0.088	0.371	0.161	0.189	0.091	0.193	0.189	0.291	0.227	0.033	0.137	0.057	0.133	0.028	0.169	0.02	0.059	0.134	0.014	0.035	0.077	0.038
GO:0006958	complement activation, classical pathway	1		GO:0006958	0.385	0.596	1	0.379	0.36	0.664	0.492	0.204	0.099	0.129	0.265	0.408	0.133	0.168	0.084	0.187	0.177	0.218	0.167	0.084	0.288	0.048	0.241	0.029	0.285	0.059	0.138	0.265	0.054	0.12	0.076	0.036
GO:0002449	lymphocyte mediated immunity	2		GO:0002449	0.102	0.584	0.379	1	0.381	0.188	0.143	0.276	0.19	0.267	0.127	0.244	0.231	0.121	0.162	0.196	0.225	0.527	0.357	0.052	0.084	0.089	0.149	0.04	0.246	0.027	0.089	0.207	0.02	0.054	0.12	0.055
GO:0002697	regulation of immune effector process	1		GO:0002697	0.285	0.246	0.36	0.381	1	0.544	0.426	0.286	0.191	0.252	0.344	0.235	0.226	0.129	0.167	0.216	0.168	0.326	0.323	0.189	0.265	0.087	0.442	0.043	0.599	0.102	0.278	0.582	0.073	0.168	0.128	0.058
GO:0030449	regulation of complement activation	1		GO:0030449	0.453	0.2	0.664	0.188	0.544	1	0.688	0.202	0.097	0.127	0.304	0.401	0.131	0.166	0.083	0.185	0.15	0.158	0.164	0.109	0.342	0.047	0.352	0.028	0.335	0.072	0.174	0.317	0.067	0.148	0.075	0.036
GO:0002920	regulation of humoral immune response	1		GO:0002920	0.418	0.218	0.492	0.143	0.426	0.688	1	0.166	0.134	0.179	0.259	0.612	0.173	0.231	0.114	0.196	0.136	0.119	0.234	0.138	0.447	0.064	0.293	0.034	0.447	0.082	0.21	0.426	0.056	0.124	0.094	0.044
GO:0051607	defense response to virus	2		GO:0051607	0.117	0.225	0.204	0.276	0.286	0.202	0.166	1	0.141	0.181	0.111	0.247	0.175	0.548	0.124	0.204	0.164	0.238	0.229	0.044	0.468	0.066	0.679	0.037	0.182	0.027	0.083	0.155	0.021	0.056	0.104	0.048
GO:0042113	B cell activation	2		GO:0042113	0.136	0.113	0.099	0.19	0.191	0.097	0.134	0.141	1	0.24	0.344	0.222	0.273	0.114	0.42	0.3	0.195	0.157	0.32	0.049	0.081	0.082	0.078	0.069	0.228	0.052	0.127	0.191	0.04	0.216	0.456	0.053
GO:0002377	immunoglobulin production	2		GO:0002377	0.131	0.164	0.129	0.267	0.252	0.127	0.179	0.181	0.24	1	0.153	0.3	0.273	0.15	0.211	0.145	0.101	0.227	0.428	0.064	0.104	0.109	0.1	0.047	0.291	0.032	0.11	0.252	0.025	0.069	0.149	0.067
GO:0002696	positive regulation of leukocyte activation	3		GO:0002696	0.338	0.088	0.265	0.127	0.344	0.304	0.259	0.111	0.344	0.153	1	0.146	0.197	0.093	0.301	0.245	0.182	0.11	0.192	0.117	0.183	0.057	0.179	0.062	0.362	0.132	0.271	0.344	0.151	0.531	0.262	0.043
GO:0006959	humoral immune response	1		GO:0006959	0.272	0.371	0.408	0.244	0.235	0.401	0.612	0.247	0.222	0.3	0.146	1	0.256	0.347	0.195	0.314	0.2	0.208	0.388	0.061	0.244	0.101	0.154	0.046	0.272	0.031	0.106	0.235	0.024	0.067	0.142	0.064
GO:0050900	leukocyte migration	2		GO:0050900	0.169	0.161	0.133	0.231	0.226	0.131	0.173	0.175	0.273	0.273	0.197	0.256	1	0.151	0.244	0.184	0.168	0.204	0.336	0.064	0.111	0.096	0.108	0.102	0.256	0.074	0.154	0.226	0.047	0.102	0.19	0.066
GO:0034341	response to interferon-gamma	2		GO:0034341	0.153	0.189	0.168	0.121	0.129	0.166	0.231	0.548	0.114	0.15	0.093	0.347	0.151	1	0.097	0.173	0.125	0.101	0.195	0.036	0.534	0.055	0.39	0.031	0.157	0.022	0.068	0.129	0.017	0.044	0.084	0.04
GO:0042119	neutrophil activation	2		GO:0042119	0.112	0.091	0.084	0.162	0.167	0.083	0.114	0.124	0.42	0.211	0.301	0.195	0.244	0.097	1	0.66	0.39	0.13	0.289	0.041	0.069	0.072	0.066	0.06	0.206	0.046	0.109	0.167	0.034	0.126	0.273	0.046
GO:0002283	neutrophil activation involved in immune response	2		GO:0002283	0.142	0.193	0.187	0.196	0.216	0.185	0.196	0.204	0.3	0.145	0.245	0.314	0.184	0.173	0.66	1	0.629	0.156	0.195	0.032	0.13	0.052	0.127	0.051	0.153	0.041	0.092	0.123	0.03	0.111	0.217	0.037
GO:0043312	neutrophil degranulation	2		GO:0043312	0.107	0.189	0.177	0.225	0.168	0.15	0.136	0.164	0.195	0.101	0.182	0.2	0.168	0.125	0.39	0.629	1	0.386	0.13	0.027	0.101	0.038	0.113	0.18	0.112	0.124	0.08	0.091	0.03	0.091	0.157	0.03
GO:0002446	neutrophil mediated immunity	2		GO:0002446	0.083	0.291	0.218	0.527	0.326	0.158	0.119	0.238	0.157	0.227	0.11	0.208	0.204	0.101	0.13	0.156	0.386	1	0.311	0.043	0.071	0.076	0.126	0.034	0.217	0.023	0.074	0.177	0.017	0.044	0.1	0.048
GO:0019882	antigen processing and presentation	2		GO:0019882	0.175	0.227	0.167	0.357	0.323	0.164	0.234	0.229	0.32	0.428	0.192	0.388	0.336	0.195	0.289	0.195	0.13	0.311	1	0.084	0.133	0.14	0.129	0.059	0.36	0.039	0.141	0.595	0.032	0.09	0.193	0.084
GO:0032479	regulation of type I interferon production	4		GO:0032479	0.088	0.033	0.084	0.052	0.189	0.109	0.138	0.044	0.049	0.064	0.117	0.061	0.064	0.036	0.041	0.032	0.027	0.043	0.084	1	0.093	0.627	0.091	0.258	0.196	0.392	0.181	0.189	0.337	0.117	0.067	0.356
GO:0045088	regulation of innate immune response	1		GO:0045088	0.285	0.137	0.288	0.084	0.265	0.342	0.447	0.468	0.081	0.104	0.183	0.244	0.111	0.534	0.069	0.13	0.101	0.071	0.133	0.093	1	0.039	0.724	0.025	0.282	0.066	0.154	0.265	0.046	0.097	0.065	0.031
GO:0032606	type I interferon production	4		GO:0032606	0.048	0.057	0.048	0.089	0.087	0.047	0.064	0.066	0.082	0.109	0.057	0.101	0.096	0.055	0.072	0.052	0.038	0.076	0.14	0.627	0.039	1	0.038	0.352	0.102	0.213	0.093	0.087	0.203	0.064	0.107	0.51
GO:0050688	regulation of defense response to virus	1		GO:0050688	0.192	0.133	0.241	0.149	0.442	0.352	0.293	0.679	0.078	0.1	0.179	0.154	0.108	0.39	0.066	0.127	0.113	0.126	0.129	0.091	0.724	0.038	1	0.025	0.274	0.065	0.151	0.257	0.045	0.095	0.063	0.03
GO:0050663	cytokine secretion	4		GO:0050663	0.103	0.028	0.029	0.04	0.043	0.028	0.034	0.037	0.069	0.047	0.062	0.046	0.102	0.031	0.06	0.051	0.18	0.034	0.059	0.258	0.025	0.352	0.025	1	0.051	0.683	0.085	0.043	0.167	0.063	0.086	0.298
GO:0002683	negative regulation of immune system process	1		GO:0002683	0.308	0.169	0.285	0.246	0.599	0.335	0.447	0.182	0.228	0.291	0.362	0.272	0.256	0.157	0.206	0.153	0.112	0.217	0.36	0.196	0.282	0.102	0.274	0.051	1	0.107	0.296	0.599	0.078	0.183	0.156	0.068
GO:0050707	regulation of cytokine secretion	4		GO:0050707	0.155	0.02	0.059	0.027	0.102	0.072	0.082	0.027	0.052	0.032	0.132	0.031	0.074	0.022	0.046	0.041	0.124	0.023	0.039	0.392	0.066	0.213	0.065	0.683	0.107	1	0.173	0.102	0.273	0.123	0.061	0.194
GO:1902105	regulation of leukocyte differentiation	3		GO:1902105	0.208	0.059	0.138	0.089	0.278	0.174	0.21	0.083	0.127	0.11	0.271	0.106	0.154	0.068	0.109	0.092	0.08	0.074	0.141	0.181	0.154	0.093	0.151	0.085	0.296	0.173	1	0.278	0.129	0.639	0.55	0.072
GO:0002577	regulation of antigen processing and presentation	1		GO:0002577	0.285	0.134	0.265	0.207	0.582	0.317	0.426	0.155	0.191	0.252	0.344	0.235	0.226	0.129	0.167	0.123	0.091	0.177	0.595	0.189	0.265	0.087	0.257	0.043	0.599	0.102	0.278	1	0.073	0.168	0.128	0.058
GO:0042108	positive regulation of cytokine biosynthetic process	4		GO:0042108	0.082	0.014	0.054	0.02	0.073	0.067	0.056	0.021	0.04	0.025	0.151	0.024	0.047	0.017	0.034	0.03	0.03	0.017	0.032	0.337	0.046	0.203	0.045	0.167	0.078	0.273	0.129	0.073	1	0.146	0.05	0.484
GO:0045621	positive regulation of lymphocyte differentiation	3		GO:0045621	0.151	0.035	0.12	0.054	0.168	0.148	0.124	0.056	0.216	0.069	0.531	0.067	0.102	0.044	0.126	0.111	0.091	0.044	0.09	0.117	0.097	0.064	0.095	0.063	0.183	0.123	0.639	0.168	0.146	1	0.545	0.053
GO:0030098	lymphocyte differentiation	3		GO:0030098	0.1	0.077	0.076	0.12	0.128	0.075	0.094	0.104	0.456	0.149	0.262	0.142	0.19	0.084	0.273	0.217	0.157	0.1	0.193	0.067	0.065	0.107	0.063	0.086	0.156	0.061	0.55	0.128	0.05	0.545	1	0.078
GO:0042089	cytokine biosynthetic process	4		GO:0042089	0.035	0.038	0.036	0.055	0.058	0.036	0.044	0.048	0.053	0.067	0.043	0.064	0.066	0.04	0.046	0.037	0.03	0.048	0.084	0.356	0.031	0.51	0.03	0.298	0.068	0.194	0.072	0.058	0.484	0.053	0.078	1
Fig. S4c: Cluster				Fig. S4c: Similarity matrix
GO Term: ID	GO Term: Name	Cluster			GO:0002455	GO:0006958	GO:0016064	GO:0019724	GO:0006956	GO:0050853	GO:0002460	GO:0002449	GO:0050864	GO:0042113	GO:0050871	GO:0006959	GO:0002920	GO:0002429	GO:0050851	GO:0030449	GO:0002768	GO:0051251	GO:0051249	GO:0002696	GO:0038095	GO:0002697	GO:0002433	GO:0038096	GO:0038094	GO:0002431	GO:0002377	GO:0050900	GO:0002440	GO:0038093
GO:0002455	humoral immune response mediated by circulating immunoglobulin	1		GO:0002455	1	0.719	0.829	0.768	0.414	0.165	0.584	0.488	0.086	0.13	0.072	0.593	0.384	0.17	0.168	0.31	0.192	0.084	0.101	0.101	0.178	0.235	0.236	0.177	0.178	0.168	0.173	0.168	0.226	0.184
GO:0006958	complement activation, classical pathway	1		GO:0006958	0.719	1	0.596	0.572	0.787	0.362	0.405	0.379	0.147	0.099	0.173	0.408	0.492	0.413	0.385	0.664	0.292	0.211	0.181	0.265	0.236	0.36	0.309	0.349	0.236	0.385	0.129	0.133	0.167	0.261
GO:0016064	immunoglobulin mediated immune response	1		GO:0016064	0.829	0.596	1	0.889	0.285	0.116	0.626	0.584	0.068	0.113	0.056	0.371	0.218	0.132	0.123	0.2	0.152	0.069	0.085	0.088	0.127	0.246	0.211	0.15	0.127	0.123	0.164	0.161	0.227	0.139
GO:0019724	B cell mediated immunity	1		GO:0019724	0.768	0.572	0.889	1	0.308	0.14	0.677	0.63	0.077	0.123	0.063	0.39	0.239	0.15	0.144	0.224	0.172	0.076	0.093	0.095	0.152	0.26	0.233	0.172	0.152	0.144	0.171	0.166	0.231	0.161
GO:0006956	complement activation	1		GO:0006956	0.414	0.787	0.285	0.308	1	0.505	0.296	0.259	0.191	0.133	0.224	0.522	0.62	0.536	0.519	0.849	0.373	0.264	0.227	0.322	0.325	0.451	0.393	0.463	0.325	0.519	0.17	0.166	0.213	0.346
GO:0050853	B cell receptor signaling pathway	2		GO:0050853	0.165	0.362	0.116	0.14	0.505	1	0.212	0.101	0.2	0.133	0.202	0.282	0.419	0.882	0.922	0.435	0.752	0.257	0.255	0.335	0.554	0.293	0.546	0.576	0.554	0.789	0.133	0.17	0.183	0.643
GO:0002460	adaptive immune response based on somatic recombination of immune receptors built from immunoglobulin superfamily domains	1		GO:0002460	0.584	0.405	0.626	0.677	0.296	0.212	1	0.198	0.11	0.18	0.088	0.56	0.333	0.207	0.21	0.22	0.239	0.103	0.128	0.123	0.231	0.197	0.214	0.162	0.231	0.21	0.251	0.221	0.334	0.235
GO:0002449	lymphocyte mediated immunity	1		GO:0002449	0.488	0.379	0.584	0.63	0.259	0.101	0.198	1	0.115	0.19	0.091	0.244	0.143	0.103	0.102	0.188	0.106	0.106	0.134	0.127	0.102	0.381	0.216	0.156	0.102	0.102	0.267	0.231	0.357	0.104
GO:0050864	regulation of B cell activation	3		GO:0050864	0.086	0.147	0.068	0.077	0.191	0.2	0.11	0.115	1	0.618	0.761	0.14	0.25	0.22	0.209	0.194	0.265	0.641	0.856	0.559	0.225	0.355	0.231	0.174	0.225	0.209	0.148	0.186	0.198	0.243
GO:0042113	B cell activation	3		GO:0042113	0.13	0.099	0.113	0.123	0.133	0.133	0.18	0.19	0.618	1	0.495	0.222	0.134	0.139	0.136	0.097	0.155	0.406	0.506	0.344	0.142	0.191	0.158	0.115	0.142	0.136	0.24	0.273	0.32	0.148
GO:0050871	positive regulation of B cell activation	3		GO:0050871	0.072	0.173	0.056	0.063	0.224	0.202	0.088	0.091	0.761	0.495	1	0.111	0.191	0.231	0.215	0.213	0.207	0.854	0.664	0.753	0.165	0.27	0.184	0.178	0.165	0.215	0.116	0.154	0.154	0.183
GO:0006959	humoral immune response	1		GO:0006959	0.593	0.408	0.371	0.39	0.522	0.282	0.56	0.244	0.14	0.222	0.111	1	0.612	0.261	0.272	0.401	0.3	0.126	0.158	0.146	0.307	0.235	0.265	0.207	0.307	0.272	0.3	0.256	0.388	0.304
GO:0002920	regulation of humoral immune response	1		GO:0002920	0.384	0.492	0.218	0.239	0.62	0.419	0.333	0.143	0.25	0.134	0.191	0.612	1	0.416	0.418	0.688	0.501	0.219	0.292	0.259	0.468	0.426	0.41	0.326	0.468	0.418	0.179	0.173	0.234	0.483
GO:0002429	immune response-activating cell surface receptor signaling pathway	2		GO:0002429	0.17	0.413	0.132	0.15	0.536	0.882	0.207	0.103	0.22	0.139	0.231	0.261	0.416	1	0.935	0.475	0.798	0.277	0.265	0.343	0.645	0.276	0.617	0.721	0.645	0.935	0.128	0.168	0.166	0.713
GO:0050851	antigen receptor-mediated signaling pathway	2		GO:0050851	0.168	0.385	0.123	0.144	0.519	0.922	0.21	0.102	0.209	0.136	0.215	0.272	0.418	0.935	1	0.453	0.773	0.266	0.26	0.338	0.596	0.285	0.578	0.641	0.596	0.856	0.131	0.169	0.175	0.676
GO:0030449	regulation of complement activation	1		GO:0030449	0.31	0.664	0.2	0.224	0.849	0.435	0.22	0.188	0.194	0.097	0.213	0.401	0.688	0.475	0.453	1	0.36	0.251	0.227	0.304	0.315	0.544	0.368	0.403	0.315	0.453	0.127	0.131	0.164	0.335
GO:0002768	immune response-regulating cell surface receptor signaling pathway	2		GO:0002768	0.192	0.292	0.152	0.172	0.373	0.752	0.239	0.106	0.265	0.155	0.207	0.3	0.501	0.798	0.773	0.36	1	0.241	0.315	0.289	0.864	0.318	0.78	0.616	0.864	0.773	0.134	0.186	0.177	0.925
GO:0051251	positive regulation of lymphocyte activation	3		GO:0051251	0.084	0.211	0.069	0.076	0.264	0.257	0.103	0.106	0.641	0.406	0.854	0.126	0.219	0.277	0.266	0.251	0.241	1	0.763	0.855	0.204	0.301	0.214	0.219	0.204	0.266	0.131	0.172	0.17	0.22
GO:0051249	regulation of lymphocyte activation	3		GO:0051249	0.101	0.181	0.085	0.093	0.227	0.255	0.128	0.134	0.856	0.506	0.664	0.158	0.292	0.265	0.26	0.227	0.315	0.763	1	0.645	0.283	0.401	0.274	0.213	0.283	0.26	0.167	0.208	0.217	0.297
GO:0002696	positive regulation of leukocyte activation	3		GO:0002696	0.101	0.265	0.088	0.095	0.322	0.335	0.123	0.127	0.559	0.344	0.753	0.146	0.259	0.343	0.338	0.304	0.289	0.855	0.645	1	0.26	0.344	0.257	0.276	0.26	0.338	0.153	0.197	0.192	0.273
GO:0038095	Fc-epsilon receptor signaling pathway	2		GO:0038095	0.178	0.236	0.127	0.152	0.325	0.554	0.231	0.102	0.225	0.142	0.165	0.307	0.468	0.645	0.596	0.315	0.864	0.204	0.283	0.26	1	0.319	0.633	0.537	0.81	0.596	0.137	0.181	0.191	0.912
GO:0002697	regulation of immune effector process	1		GO:0002697	0.235	0.36	0.246	0.26	0.451	0.293	0.197	0.381	0.355	0.191	0.27	0.235	0.426	0.276	0.285	0.544	0.318	0.301	0.401	0.344	0.319	1	0.383	0.3	0.319	0.285	0.252	0.226	0.323	0.318
GO:0002433	immune response-regulating cell surface receptor signaling pathway involved in phagocytosis	2		GO:0002433	0.236	0.309	0.211	0.233	0.393	0.546	0.214	0.216	0.231	0.158	0.184	0.265	0.41	0.617	0.578	0.368	0.78	0.214	0.274	0.257	0.633	0.383	1	0.781	0.633	0.578	0.141	0.212	0.176	0.699
GO:0038096	Fc-gamma receptor signaling pathway involved in phagocytosis	2		GO:0038096	0.177	0.349	0.15	0.172	0.463	0.576	0.162	0.156	0.174	0.115	0.178	0.207	0.326	0.721	0.641	0.403	0.616	0.219	0.213	0.276	0.537	0.3	0.781	1	0.642	0.736	0.105	0.165	0.135	0.618
GO:0038094	Fc-gamma receptor signaling pathway	2		GO:0038094	0.178	0.236	0.127	0.152	0.325	0.554	0.231	0.102	0.225	0.142	0.165	0.307	0.468	0.645	0.596	0.315	0.864	0.204	0.283	0.26	0.81	0.319	0.633	0.642	1	0.596	0.137	0.181	0.191	0.912
GO:0002431	Fc receptor mediated stimulatory signaling pathway	2		GO:0002431	0.168	0.385	0.123	0.144	0.519	0.789	0.21	0.102	0.209	0.136	0.215	0.272	0.418	0.935	0.856	0.453	0.773	0.266	0.26	0.338	0.596	0.285	0.578	0.736	0.596	1	0.131	0.169	0.175	0.676
GO:0002377	immunoglobulin production	1		GO:0002377	0.173	0.129	0.164	0.171	0.17	0.133	0.251	0.267	0.148	0.24	0.116	0.3	0.179	0.128	0.131	0.127	0.134	0.131	0.167	0.153	0.137	0.252	0.141	0.105	0.137	0.131	1	0.273	0.788	0.136
GO:0050900	leukocyte migration	1		GO:0050900	0.168	0.133	0.161	0.166	0.166	0.17	0.221	0.231	0.186	0.273	0.154	0.256	0.173	0.168	0.169	0.131	0.186	0.172	0.208	0.197	0.181	0.226	0.212	0.165	0.181	0.169	0.273	1	0.336	0.183
GO:0002440	production of molecular mediator of immune response	1		GO:0002440	0.226	0.167	0.227	0.231	0.213	0.183	0.334	0.357	0.198	0.32	0.154	0.388	0.234	0.166	0.175	0.164	0.177	0.17	0.217	0.192	0.191	0.323	0.176	0.135	0.191	0.175	0.788	0.336	1	0.185
GO:0038093	Fc receptor signaling pathway	2		GO:0038093	0.184	0.261	0.139	0.161	0.346	0.643	0.235	0.104	0.243	0.148	0.183	0.304	0.483	0.713	0.676	0.335	0.925	0.22	0.297	0.273	0.912	0.318	0.699	0.618	0.912	0.676	0.136	0.183	0.185	1
Fig. S4d: Cluster				Fig. S4d: Similarity matrix
GO Term: ID	GO Term: Name	Cluster			GO:0042119	GO:0002446	GO:0002283	GO:0043312	GO:0019882	GO:0030099	GO:0042110	GO:0002768	GO:0050900	GO:0045088	GO:1903706	GO:0002685	GO:0001819	GO:0002683	GO:0050863	GO:0071706	GO:0002228	GO:0042267	GO:0002695	GO:0034341	GO:0002262	GO:0043300	GO:0030101	GO:0072606	GO:0042533	GO:0042534	GO:0002703	GO:0002285	GO:0001818	GO:2000482	GO:1905523
GO:0042119	neutrophil activation	1		GO:0042119	1	0.13	0.66	0.39	0.289	0.15	0.42	0.132	0.244	0.069	0.103	0.135	0.04	0.206	0.251	0.072	0.097	0.127	0.301	0.097	0.219	0.095	0.42	0.055	0.037	0.037	0.126	0.319	0.04	0.042	0.091
GO:0002446	neutrophil mediated immunity	2		GO:0002446	0.13	1	0.156	0.386	0.311	0.099	0.157	0.087	0.204	0.071	0.107	0.11	0.041	0.217	0.093	0.076	0.271	0.241	0.11	0.101	0.231	0.119	0.157	0.031	0.039	0.019	0.403	0.199	0.041	0.021	0.073
GO:0002283	neutrophil activation involved in immune response	1		GO:0002283	0.66	0.156	1	0.629	0.195	0.116	0.3	0.18	0.184	0.13	0.084	0.11	0.033	0.153	0.195	0.052	0.218	0.217	0.245	0.173	0.16	0.121	0.3	0.046	0.03	0.032	0.163	0.558	0.033	0.037	0.076
GO:0043312	neutrophil degranulation	1		GO:0043312	0.39	0.386	0.629	1	0.13	0.095	0.195	0.135	0.168	0.101	0.07	0.113	0.028	0.112	0.138	0.038	0.216	0.219	0.182	0.125	0.115	0.455	0.195	0.162	0.025	0.031	0.2	0.377	0.028	0.115	0.085
GO:0019882	antigen processing and presentation	3		GO:0019882	0.289	0.311	0.195	0.13	1	0.204	0.32	0.177	0.336	0.133	0.186	0.193	0.072	0.36	0.198	0.14	0.195	0.169	0.192	0.195	0.387	0.121	0.32	0.06	0.074	0.039	0.263	0.231	0.072	0.04	0.138
GO:0030099	myeloid cell differentiation	3		GO:0030099	0.15	0.099	0.116	0.095	0.204	1	0.176	0.124	0.207	0.062	0.54	0.127	0.077	0.16	0.118	0.122	0.083	0.12	0.139	0.083	0.168	0.095	0.176	0.09	0.069	0.062	0.101	0.144	0.077	0.064	0.091
GO:0042110	T cell activation	1		GO:0042110	0.42	0.157	0.3	0.195	0.32	0.176	1	0.155	0.273	0.081	0.118	0.156	0.046	0.228	0.618	0.082	0.114	0.149	0.344	0.114	0.242	0.111	0.702	0.066	0.044	0.045	0.148	0.534	0.046	0.049	0.108
GO:0002768	immune response-regulating cell surface receptor signaling pathway	3		GO:0002768	0.132	0.087	0.18	0.135	0.177	0.124	0.155	1	0.186	0.345	0.226	0.301	0.094	0.339	0.265	0.053	0.175	0.188	0.289	0.175	0.185	0.224	0.155	0.124	0.032	0.106	0.245	0.221	0.094	0.175	0.194
GO:0050900	leukocyte migration	4		GO:0050900	0.244	0.204	0.184	0.168	0.336	0.207	0.273	0.186	1	0.111	0.149	0.63	0.058	0.256	0.186	0.096	0.151	0.179	0.197	0.151	0.269	0.17	0.273	0.1	0.058	0.054	0.188	0.217	0.058	0.073	0.467
GO:0045088	regulation of innate immune response	5		GO:0045088	0.069	0.071	0.13	0.101	0.133	0.062	0.081	0.345	0.111	1	0.203	0.207	0.085	0.282	0.166	0.039	0.534	0.445	0.183	0.534	0.15	0.141	0.081	0.023	0.026	0.054	0.212	0.156	0.085	0.06	0.137
GO:1903706	regulation of hemopoiesis	3		GO:1903706	0.103	0.107	0.084	0.07	0.186	0.54	0.118	0.226	0.149	0.203	1	0.278	0.216	0.388	0.242	0.122	0.091	0.08	0.251	0.091	0.206	0.191	0.118	0.068	0.078	0.135	0.304	0.1	0.216	0.137	0.191
GO:0002685	regulation of leukocyte migration	4		GO:0002685	0.135	0.11	0.11	0.113	0.193	0.127	0.156	0.301	0.63	0.207	0.278	1	0.119	0.4	0.306	0.057	0.093	0.114	0.322	0.093	0.212	0.314	0.156	0.066	0.037	0.112	0.313	0.132	0.119	0.147	0.689
GO:0001819	positive regulation of cytokine production	6		GO:0001819	0.04	0.041	0.033	0.028	0.072	0.077	0.046	0.094	0.058	0.085	0.216	0.119	1	0.163	0.098	0.426	0.036	0.034	0.104	0.036	0.098	0.08	0.046	0.246	0.294	0.391	0.125	0.039	0.605	0.364	0.12
GO:0002683	negative regulation of immune system process	3		GO:0002683	0.206	0.217	0.153	0.112	0.36	0.16	0.228	0.339	0.256	0.282	0.388	0.4	0.163	1	0.377	0.102	0.157	0.138	0.589	0.157	0.353	0.26	0.228	0.05	0.061	0.099	0.488	0.179	0.249	0.104	0.268
GO:0050863	regulation of T cell activation	3		GO:0050863	0.251	0.093	0.195	0.138	0.198	0.118	0.618	0.265	0.186	0.166	0.242	0.306	0.098	0.377	1	0.053	0.078	0.103	0.559	0.078	0.204	0.222	0.434	0.047	0.03	0.096	0.27	0.353	0.098	0.108	0.189
GO:0071706	tumor necrosis factor superfamily cytokine production	6		GO:0071706	0.072	0.076	0.052	0.038	0.14	0.122	0.082	0.053	0.096	0.039	0.122	0.057	0.426	0.102	0.053	1	0.055	0.051	0.057	0.055	0.108	0.036	0.082	0.34	0.565	0.308	0.07	0.063	0.426	0.212	0.04
GO:0002228	natural killer cell mediated immunity	5		GO:0002228	0.097	0.271	0.218	0.216	0.195	0.083	0.114	0.175	0.151	0.534	0.091	0.093	0.036	0.157	0.078	0.055	1	0.826	0.093	0.632	0.164	0.104	0.114	0.028	0.033	0.019	0.279	0.265	0.036	0.021	0.066
GO:0042267	natural killer cell mediated cytotoxicity	5		GO:0042267	0.127	0.241	0.217	0.219	0.169	0.12	0.149	0.188	0.179	0.445	0.08	0.114	0.034	0.138	0.103	0.051	0.826	1	0.125	0.513	0.144	0.129	0.149	0.056	0.031	0.041	0.253	0.266	0.034	0.045	0.083
GO:0002695	negative regulation of leukocyte activation	3		GO:0002695	0.301	0.11	0.245	0.182	0.192	0.139	0.344	0.289	0.197	0.183	0.251	0.322	0.104	0.589	0.559	0.057	0.093	0.125	1	0.093	0.203	0.245	0.344	0.059	0.037	0.113	0.276	0.291	0.159	0.123	0.218
GO:0034341	response to interferon-gamma	5		GO:0034341	0.097	0.101	0.173	0.125	0.195	0.083	0.114	0.175	0.151	0.534	0.091	0.093	0.036	0.157	0.078	0.055	0.632	0.513	0.093	1	0.164	0.06	0.114	0.028	0.033	0.019	0.102	0.209	0.036	0.021	0.066
GO:0002262	myeloid cell homeostasis	3		GO:0002262	0.219	0.231	0.16	0.115	0.387	0.168	0.242	0.185	0.269	0.15	0.206	0.212	0.098	0.353	0.204	0.108	0.164	0.144	0.203	0.164	1	0.138	0.242	0.052	0.063	0.057	0.265	0.188	0.098	0.06	0.149
GO:0043300	regulation of leukocyte degranulation	7		GO:0043300	0.095	0.119	0.121	0.455	0.121	0.095	0.111	0.224	0.17	0.141	0.191	0.314	0.08	0.26	0.222	0.036	0.104	0.129	0.245	0.06	0.138	1	0.111	0.164	0.024	0.097	0.336	0.144	0.08	0.264	0.222
GO:0030101	natural killer cell activation	1		GO:0030101	0.42	0.157	0.3	0.195	0.32	0.176	0.702	0.155	0.273	0.081	0.118	0.156	0.046	0.228	0.434	0.082	0.114	0.149	0.344	0.114	0.242	0.111	1	0.066	0.044	0.045	0.148	0.534	0.046	0.049	0.108
GO:0072606	interleukin-8 secretion	6		GO:0072606	0.055	0.031	0.046	0.162	0.06	0.09	0.066	0.124	0.1	0.023	0.068	0.066	0.246	0.05	0.047	0.34	0.028	0.056	0.059	0.028	0.052	0.164	0.066	1	0.232	0.155	0.033	0.057	0.246	0.674	0.048
GO:0042533	tumor necrosis factor biosynthetic process	6		GO:0042533	0.037	0.039	0.03	0.025	0.074	0.069	0.044	0.032	0.058	0.026	0.078	0.037	0.294	0.061	0.03	0.565	0.033	0.031	0.037	0.033	0.063	0.024	0.044	0.232	1	0.602	0.039	0.037	0.294	0.152	0.026
GO:0042534	regulation of tumor necrosis factor biosynthetic process	6		GO:0042534	0.037	0.019	0.032	0.031	0.039	0.062	0.045	0.106	0.054	0.054	0.135	0.112	0.391	0.099	0.096	0.308	0.019	0.041	0.113	0.019	0.057	0.097	0.045	0.155	0.602	1	0.073	0.04	0.391	0.27	0.074
GO:0002703	regulation of leukocyte mediated immunity	3		GO:0002703	0.126	0.403	0.163	0.2	0.263	0.101	0.148	0.245	0.188	0.212	0.304	0.313	0.125	0.488	0.27	0.07	0.279	0.253	0.276	0.102	0.265	0.336	0.148	0.033	0.039	0.073	1	0.2	0.125	0.079	0.196
GO:0002285	lymphocyte activation involved in immune response	1		GO:0002285	0.319	0.199	0.558	0.377	0.231	0.144	0.534	0.221	0.217	0.156	0.1	0.132	0.039	0.179	0.353	0.063	0.265	0.266	0.291	0.209	0.188	0.144	0.534	0.057	0.037	0.04	0.2	1	0.039	0.044	0.094
GO:0001818	negative regulation of cytokine production	6		GO:0001818	0.04	0.041	0.033	0.028	0.072	0.077	0.046	0.094	0.058	0.085	0.216	0.119	0.605	0.249	0.098	0.426	0.036	0.034	0.159	0.036	0.098	0.08	0.046	0.246	0.294	0.391	0.125	0.039	1	0.364	0.078
GO:2000482	regulation of interleukin-8 secretion	6		GO:2000482	0.042	0.021	0.037	0.115	0.04	0.064	0.049	0.175	0.073	0.06	0.137	0.147	0.364	0.104	0.108	0.212	0.021	0.045	0.123	0.021	0.06	0.264	0.049	0.674	0.152	0.27	0.079	0.044	0.364	1	0.101
GO:1905523	positive regulation of macrophage migration	4		GO:1905523	0.091	0.073	0.076	0.085	0.138	0.091	0.108	0.194	0.467	0.137	0.191	0.689	0.12	0.268	0.189	0.04	0.066	0.083	0.218	0.066	0.149	0.222	0.108	0.048	0.026	0.074	0.196	0.094	0.078	0.101	1
Fig. S4e: Cluster				Fig. S4e: Similarity matrix
GO Term: ID	GO Term: Name	Cluster			GO:0002449	GO:0006958	GO:0002460	GO:0002377	GO:0002455	GO:0002429	GO:0002768	GO:0006956	GO:0016064	GO:0019724	GO:0002440	GO:0038095	GO:0002697	GO:0050851	GO:0030449	GO:0002433	GO:0038096	GO:0050871	GO:0038094	GO:0002431	GO:0038093	GO:0051249	GO:0051251	GO:0045123	GO:0050853	GO:0002920	GO:0050864	GO:0002696	GO:0050901
GO:0002449	lymphocyte mediated immunity	1		GO:0002449	1	0.379	0.198	0.267	0.488	0.103	0.106	0.259	0.584	0.63	0.357	0.102	0.381	0.102	0.188	0.216	0.156	0.091	0.102	0.102	0.104	0.134	0.106	0.197	0.101	0.143	0.115	0.127	0.132
GO:0006958	complement activation, classical pathway	2		GO:0006958	0.379	1	0.405	0.129	0.719	0.413	0.292	0.787	0.596	0.572	0.167	0.236	0.36	0.385	0.664	0.309	0.349	0.173	0.236	0.385	0.261	0.181	0.211	0.11	0.362	0.492	0.147	0.265	0.08
GO:0002460	adaptive immune response based on somatic recombination of immune receptors built from immunoglobulin superfamily domains	1		GO:0002460	0.198	0.405	1	0.251	0.584	0.207	0.239	0.296	0.626	0.677	0.334	0.231	0.197	0.21	0.22	0.214	0.162	0.088	0.231	0.21	0.235	0.128	0.103	0.188	0.212	0.333	0.11	0.123	0.127
GO:0002377	immunoglobulin production	3		GO:0002377	0.267	0.129	0.251	1	0.173	0.128	0.134	0.17	0.164	0.171	0.788	0.137	0.252	0.131	0.127	0.141	0.105	0.116	0.137	0.131	0.136	0.167	0.131	0.24	0.133	0.179	0.148	0.153	0.164
GO:0002455	humoral immune response mediated by circulating immunoglobulin	1		GO:0002455	0.488	0.719	0.584	0.173	1	0.17	0.192	0.414	0.829	0.768	0.226	0.178	0.235	0.168	0.31	0.236	0.177	0.072	0.178	0.168	0.184	0.101	0.084	0.141	0.165	0.384	0.086	0.101	0.099
GO:0002429	immune response-activating cell surface receptor signaling pathway	4		GO:0002429	0.103	0.413	0.207	0.128	0.17	1	0.798	0.536	0.132	0.15	0.166	0.645	0.276	0.935	0.475	0.617	0.721	0.231	0.645	0.935	0.713	0.265	0.277	0.141	0.882	0.416	0.22	0.343	0.108
GO:0002768	immune response-regulating cell surface receptor signaling pathway	4		GO:0002768	0.106	0.292	0.239	0.134	0.192	0.798	1	0.373	0.152	0.172	0.177	0.864	0.318	0.773	0.36	0.78	0.616	0.207	0.864	0.773	0.925	0.315	0.241	0.156	0.752	0.501	0.265	0.289	0.118
GO:0006956	complement activation	2		GO:0006956	0.259	0.787	0.296	0.17	0.414	0.536	0.373	1	0.285	0.308	0.213	0.325	0.451	0.519	0.849	0.393	0.463	0.224	0.325	0.519	0.346	0.227	0.264	0.142	0.505	0.62	0.191	0.322	0.106
GO:0016064	immunoglobulin mediated immune response	1		GO:0016064	0.584	0.596	0.626	0.164	0.829	0.132	0.152	0.285	1	0.889	0.227	0.127	0.246	0.123	0.2	0.211	0.15	0.056	0.127	0.123	0.139	0.085	0.069	0.128	0.116	0.218	0.068	0.088	0.084
GO:0019724	B cell mediated immunity	1		GO:0019724	0.63	0.572	0.677	0.171	0.768	0.15	0.172	0.308	0.889	1	0.231	0.152	0.26	0.144	0.224	0.233	0.172	0.063	0.152	0.144	0.161	0.093	0.076	0.136	0.14	0.239	0.077	0.095	0.092
GO:0002440	production of molecular mediator of immune response	5		GO:0002440	0.357	0.167	0.334	0.788	0.226	0.166	0.177	0.213	0.227	0.231	1	0.191	0.323	0.175	0.164	0.176	0.135	0.154	0.191	0.175	0.185	0.217	0.17	0.306	0.183	0.234	0.198	0.192	0.214
GO:0038095	Fc-epsilon receptor signaling pathway	4		GO:0038095	0.102	0.236	0.231	0.137	0.178	0.645	0.864	0.325	0.127	0.152	0.191	1	0.319	0.596	0.315	0.633	0.537	0.165	0.81	0.596	0.912	0.283	0.204	0.145	0.554	0.468	0.225	0.26	0.102
GO:0002697	regulation of immune effector process	6		GO:0002697	0.381	0.36	0.197	0.252	0.235	0.276	0.318	0.451	0.246	0.26	0.323	0.319	1	0.285	0.544	0.383	0.3	0.27	0.319	0.285	0.318	0.401	0.301	0.196	0.293	0.426	0.355	0.344	0.139
GO:0050851	antigen receptor-mediated signaling pathway	4		GO:0050851	0.102	0.385	0.21	0.131	0.168	0.935	0.773	0.519	0.123	0.144	0.175	0.596	0.285	1	0.453	0.578	0.641	0.215	0.596	0.856	0.676	0.26	0.266	0.139	0.922	0.418	0.209	0.338	0.102
GO:0030449	regulation of complement activation	2		GO:0030449	0.188	0.664	0.22	0.127	0.31	0.475	0.36	0.849	0.2	0.224	0.164	0.315	0.544	0.453	1	0.368	0.403	0.213	0.315	0.453	0.335	0.227	0.251	0.108	0.435	0.688	0.194	0.304	0.079
GO:0002433	immune response-regulating cell surface receptor signaling pathway involved in phagocytosis	4		GO:0002433	0.216	0.309	0.214	0.141	0.236	0.617	0.78	0.393	0.211	0.233	0.176	0.633	0.383	0.578	0.368	1	0.781	0.184	0.633	0.578	0.699	0.274	0.214	0.183	0.546	0.41	0.231	0.257	0.144
GO:0038096	Fc-gamma receptor signaling pathway involved in phagocytosis	4		GO:0038096	0.156	0.349	0.162	0.105	0.177	0.721	0.616	0.463	0.15	0.172	0.135	0.537	0.3	0.641	0.403	0.781	1	0.178	0.642	0.736	0.618	0.213	0.219	0.137	0.576	0.326	0.174	0.276	0.106
GO:0050871	positive regulation of B cell activation	6		GO:0050871	0.091	0.173	0.088	0.116	0.072	0.231	0.207	0.224	0.056	0.063	0.154	0.165	0.27	0.215	0.213	0.184	0.178	1	0.165	0.215	0.183	0.664	0.854	0.125	0.202	0.191	0.761	0.753	0.093
GO:0038094	Fc-gamma receptor signaling pathway	4		GO:0038094	0.102	0.236	0.231	0.137	0.178	0.645	0.864	0.325	0.127	0.152	0.191	0.81	0.319	0.596	0.315	0.633	0.642	0.165	1	0.596	0.912	0.283	0.204	0.145	0.554	0.468	0.225	0.26	0.102
GO:0002431	Fc receptor mediated stimulatory signaling pathway	4		GO:0002431	0.102	0.385	0.21	0.131	0.168	0.935	0.773	0.519	0.123	0.144	0.175	0.596	0.285	0.856	0.453	0.578	0.736	0.215	0.596	1	0.676	0.26	0.266	0.139	0.789	0.418	0.209	0.338	0.102
GO:0038093	Fc receptor signaling pathway	4		GO:0038093	0.104	0.261	0.235	0.136	0.184	0.713	0.925	0.346	0.139	0.161	0.185	0.912	0.318	0.676	0.335	0.699	0.618	0.183	0.912	0.676	1	0.297	0.22	0.15	0.643	0.483	0.243	0.273	0.109
GO:0051249	regulation of lymphocyte activation	6		GO:0051249	0.134	0.181	0.128	0.167	0.101	0.265	0.315	0.227	0.085	0.093	0.217	0.283	0.401	0.26	0.227	0.274	0.213	0.664	0.283	0.26	0.297	1	0.763	0.176	0.255	0.292	0.856	0.645	0.131
GO:0051251	positive regulation of lymphocyte activation	6		GO:0051251	0.106	0.211	0.103	0.131	0.084	0.277	0.241	0.264	0.069	0.076	0.17	0.204	0.301	0.266	0.251	0.214	0.219	0.854	0.204	0.266	0.22	0.763	1	0.144	0.257	0.219	0.641	0.855	0.11
GO:0045123	cellular extravasation	7		GO:0045123	0.197	0.11	0.188	0.24	0.141	0.141	0.156	0.142	0.128	0.136	0.306	0.145	0.196	0.139	0.108	0.183	0.137	0.125	0.145	0.139	0.15	0.176	0.144	1	0.136	0.144	0.153	0.17	0.72
GO:0050853	B cell receptor signaling pathway	4		GO:0050853	0.101	0.362	0.212	0.133	0.165	0.882	0.752	0.505	0.116	0.14	0.183	0.554	0.293	0.922	0.435	0.546	0.576	0.202	0.554	0.789	0.643	0.255	0.257	0.136	1	0.419	0.2	0.335	0.097
GO:0002920	regulation of humoral immune response	2		GO:0002920	0.143	0.492	0.333	0.179	0.384	0.416	0.501	0.62	0.218	0.239	0.234	0.468	0.426	0.418	0.688	0.41	0.326	0.191	0.468	0.418	0.483	0.292	0.219	0.144	0.419	1	0.25	0.259	0.102
GO:0050864	regulation of B cell activation	6		GO:0050864	0.115	0.147	0.11	0.148	0.086	0.22	0.265	0.191	0.068	0.077	0.198	0.225	0.355	0.209	0.194	0.231	0.174	0.761	0.225	0.209	0.243	0.856	0.641	0.153	0.2	0.25	1	0.559	0.111
GO:0002696	positive regulation of leukocyte activation	6		GO:0002696	0.127	0.265	0.123	0.153	0.101	0.343	0.289	0.322	0.088	0.095	0.192	0.26	0.344	0.338	0.304	0.257	0.276	0.753	0.26	0.338	0.273	0.645	0.855	0.17	0.335	0.259	0.559	1	0.133
GO:0050901	leukocyte tethering or rolling	7		GO:0050901	0.132	0.08	0.127	0.164	0.099	0.108	0.118	0.106	0.084	0.092	0.214	0.102	0.139	0.102	0.079	0.144	0.106	0.093	0.102	0.102	0.109	0.131	0.11	0.72	0.097	0.102	0.111	0.133	1
Fig. S4f: Cluster				Fig. S4f: Similarity matrix
GO Term: ID	GO Term: Name	Cluster			GO:0042119	GO:0002446	GO:0002283	GO:0043312	GO:0001819	GO:0050900	GO:0030098	GO:0071706	GO:1903708	GO:0034341	GO:0042035	GO:0050870	GO:0050663	GO:0042089	GO:0002696	GO:0050707	GO:0002687	GO:0002822	GO:0002367	GO:0002699	GO:0002262	GO:0002718	GO:0002768	GO:0002683	GO:0045088	GO:0042088	GO:1900015	GO:0002474
GO:0042119	neutrophil activation	1		GO:0042119	1	0.13	0.66	0.39	0.04	0.244	0.273	0.072	0.084	0.097	0.043	0.151	0.06	0.046	0.301	0.046	0.109	0.093	0.131	0.14	0.219	0.067	0.132	0.206	0.069	0.125	0.028	0.162
GO:0002446	neutrophil mediated immunity	2		GO:0002446	0.13	1	0.156	0.386	0.041	0.204	0.1	0.076	0.087	0.101	0.022	0.055	0.034	0.048	0.11	0.023	0.088	0.097	0.136	0.271	0.231	0.117	0.087	0.217	0.071	0.133	0.029	0.173
GO:0002283	neutrophil activation involved in immune response	1		GO:0002283	0.66	0.156	1	0.629	0.033	0.184	0.217	0.052	0.071	0.173	0.038	0.129	0.051	0.037	0.245	0.041	0.092	0.157	0.233	0.189	0.16	0.161	0.18	0.153	0.13	0.196	0.048	0.113
GO:0043312	neutrophil degranulation	1		GO:0043312	0.39	0.386	0.629	1	0.028	0.168	0.157	0.038	0.062	0.125	0.035	0.102	0.18	0.03	0.182	0.124	0.099	0.11	0.165	0.154	0.115	0.137	0.135	0.112	0.101	0.127	0.037	0.082
GO:0001819	positive regulation of cytokine production	3		GO:0001819	0.04	0.041	0.033	0.028	1	0.058	0.07	0.426	0.298	0.036	0.439	0.098	0.263	0.346	0.159	0.382	0.138	0.101	0.361	0.19	0.098	0.505	0.094	0.163	0.085	0.041	0.515	0.048
GO:0050900	leukocyte migration	2		GO:0050900	0.244	0.204	0.184	0.168	0.058	1	0.19	0.096	0.125	0.151	0.059	0.119	0.102	0.066	0.197	0.074	0.518	0.154	0.183	0.195	0.269	0.109	0.186	0.256	0.111	0.198	0.046	0.231
GO:0030098	lymphocyte differentiation	4		GO:0030098	0.273	0.1	0.217	0.157	0.07	0.19	1	0.107	0.392	0.084	0.061	0.211	0.086	0.078	0.262	0.061	0.101	0.08	0.151	0.114	0.162	0.087	0.116	0.156	0.065	0.098	0.05	0.12
GO:0071706	tumor necrosis factor superfamily cytokine production	3		GO:0071706	0.072	0.076	0.052	0.038	0.426	0.096	0.107	1	0.11	0.055	0.257	0.032	0.352	0.51	0.057	0.213	0.046	0.055	0.559	0.074	0.108	0.314	0.053	0.102	0.039	0.073	0.322	0.089
GO:1903708	positive regulation of hemopoiesis	2		GO:1903708	0.084	0.087	0.071	0.062	0.298	0.125	0.392	0.11	1	0.078	0.132	0.197	0.071	0.087	0.314	0.129	0.275	0.182	0.151	0.368	0.164	0.236	0.169	0.294	0.159	0.085	0.159	0.1
GO:0034341	response to interferon-gamma	5		GO:0034341	0.097	0.101	0.173	0.125	0.036	0.151	0.084	0.055	0.078	1	0.021	0.052	0.031	0.04	0.093	0.022	0.079	0.195	0.264	0.114	0.164	0.155	0.175	0.157	0.534	0.239	0.153	0.121
GO:0042035	regulation of cytokine biosynthetic process	3		GO:0042035	0.043	0.022	0.038	0.035	0.439	0.059	0.061	0.257	0.132	0.021	1	0.079	0.199	0.592	0.126	0.344	0.099	0.066	0.229	0.083	0.062	0.375	0.119	0.107	0.061	0.022	0.38	0.026
GO:0050870	positive regulation of T cell activation	2		GO:0050870	0.151	0.055	0.129	0.102	0.098	0.119	0.211	0.032	0.197	0.052	0.079	1	0.038	0.026	0.611	0.09	0.249	0.12	0.068	0.263	0.122	0.111	0.165	0.222	0.112	0.054	0.055	0.067
GO:0050663	cytokine secretion	3		GO:0050663	0.06	0.034	0.051	0.18	0.263	0.102	0.086	0.352	0.071	0.031	0.199	0.038	1	0.298	0.062	0.683	0.062	0.029	0.306	0.039	0.052	0.204	0.132	0.051	0.025	0.034	0.207	0.04
GO:0042089	cytokine biosynthetic process	3		GO:0042089	0.046	0.048	0.037	0.03	0.346	0.066	0.078	0.51	0.087	0.04	0.592	0.026	0.298	1	0.043	0.194	0.036	0.039	0.422	0.052	0.071	0.266	0.039	0.068	0.031	0.047	0.271	0.055
GO:0002696	positive regulation of leukocyte activation	2		GO:0002696	0.301	0.11	0.245	0.182	0.159	0.197	0.262	0.057	0.314	0.093	0.126	0.611	0.062	0.043	1	0.132	0.407	0.222	0.115	0.447	0.203	0.18	0.289	0.362	0.183	0.108	0.09	0.127
GO:0050707	regulation of cytokine secretion	3		GO:0050707	0.046	0.023	0.041	0.124	0.382	0.074	0.061	0.213	0.129	0.022	0.344	0.09	0.683	0.194	0.132	1	0.129	0.072	0.193	0.086	0.062	0.329	0.191	0.107	0.066	0.023	0.333	0.027
GO:0002687	positive regulation of leukocyte migration	2		GO:0002687	0.109	0.088	0.092	0.099	0.138	0.518	0.101	0.046	0.275	0.079	0.099	0.249	0.062	0.036	0.407	0.129	1	0.184	0.096	0.372	0.166	0.158	0.226	0.297	0.16	0.087	0.079	0.102
GO:0002822	regulation of adaptive immune response based on somatic recombination of immune receptors built from immunoglobulin superfamily domains	2		GO:0002822	0.093	0.097	0.157	0.11	0.101	0.154	0.08	0.055	0.182	0.195	0.066	0.12	0.029	0.039	0.222	0.072	0.184	1	0.259	0.28	0.213	0.37	0.411	0.393	0.378	0.505	0.155	0.12
GO:0002367	cytokine production involved in immune response	3		GO:0002367	0.131	0.136	0.233	0.165	0.361	0.183	0.151	0.559	0.151	0.264	0.229	0.068	0.306	0.422	0.115	0.193	0.096	0.259	1	0.143	0.2	0.598	0.23	0.191	0.199	0.323	0.319	0.159
GO:0002699	positive regulation of immune effector process	2		GO:0002699	0.14	0.271	0.189	0.154	0.19	0.195	0.114	0.074	0.368	0.114	0.083	0.263	0.039	0.052	0.447	0.086	0.372	0.28	0.143	1	0.265	0.343	0.246	0.467	0.215	0.143	0.106	0.171
GO:0002262	myeloid cell homeostasis	2		GO:0002262	0.219	0.231	0.16	0.115	0.098	0.269	0.162	0.108	0.164	0.164	0.062	0.122	0.052	0.071	0.203	0.062	0.166	0.213	0.2	0.265	1	0.147	0.185	0.353	0.15	0.224	0.081	0.263
GO:0002718	regulation of cytokine production involved in immune response	3		GO:0002718	0.067	0.117	0.161	0.137	0.505	0.109	0.087	0.314	0.236	0.155	0.375	0.111	0.204	0.266	0.18	0.329	0.158	0.37	0.598	0.343	0.147	1	0.339	0.276	0.327	0.165	0.494	0.082
GO:0002768	immune response-regulating cell surface receptor signaling pathway	2		GO:0002768	0.132	0.087	0.18	0.135	0.094	0.186	0.116	0.053	0.169	0.175	0.119	0.165	0.132	0.039	0.289	0.191	0.226	0.411	0.23	0.246	0.185	0.339	1	0.339	0.345	0.197	0.144	0.106
GO:0002683	negative regulation of immune system process	2		GO:0002683	0.206	0.217	0.153	0.112	0.163	0.256	0.156	0.102	0.294	0.157	0.107	0.222	0.051	0.068	0.362	0.107	0.297	0.393	0.191	0.467	0.353	0.276	0.339	1	0.282	0.21	0.139	0.246
GO:0045088	regulation of innate immune response	5		GO:0045088	0.069	0.071	0.13	0.101	0.085	0.111	0.065	0.039	0.159	0.534	0.061	0.112	0.025	0.031	0.183	0.066	0.16	0.378	0.199	0.215	0.15	0.327	0.345	0.282	1	0.169	0.385	0.084
GO:0042088	T-helper 1 type immune response	6		GO:0042088	0.125	0.133	0.196	0.127	0.041	0.198	0.098	0.073	0.085	0.239	0.022	0.054	0.034	0.047	0.108	0.023	0.087	0.505	0.323	0.143	0.224	0.165	0.197	0.21	0.169	1	0.062	0.166
GO:1900015	regulation of cytokine production involved in inflammatory response	3		GO:1900015	0.028	0.029	0.048	0.037	0.515	0.046	0.05	0.322	0.159	0.153	0.38	0.055	0.207	0.271	0.09	0.333	0.079	0.155	0.319	0.106	0.081	0.494	0.144	0.139	0.385	0.062	1	0.035
GO:0002474	antigen processing and presentation of peptide antigen via MHC class I	2		GO:0002474	0.162	0.173	0.113	0.082	0.048	0.231	0.12	0.089	0.1	0.121	0.026	0.067	0.04	0.055	0.127	0.027	0.102	0.12	0.159	0.171	0.263	0.082	0.106	0.246	0.084	0.166	0.035	1
